# Supplementary material for: Impact of maternal antibodies and microbiota development on the immunogenicity of oral rotavirus vaccine in African, Indian, and European infants
Source: Nat Commun. 2021 Dec 15;12:7288. doi: 10.1038/s41467-021-27074-1 (PMC8674366; doi:10.1038/s41467-021-27074-1)
Supplement: Supplementary file 4 — Supplementary Data 1 [file 41467_2021_27074_MOESM4_ESM.xlsx]

## Sheet: Dose 1 shedding models
Supplementary Data 1. Cofactors Associated with Oral Rotavirus Vaccine Shedding After Dose 1.
	IND							IND (neo+)					IND (neo–)					MLW					UK
				univariate		multivariate (n = 302)					univariate					univariate					univariate
variable	N, total (shedders)	shedders	non-shedders	RR (95% CI)	p value	RR (95% CI)	p value	N, total (shedders)	shedders	non-shedders	RR (95% CI)	p value	N, total (shedders)	shedders	non-shedders	RR (95% CI)	p value	N, total (shedders)	shedders	non-shedders	RR (95% CI)	p value	N, total (shedders)
infant characteristics at baseline
female, n/N (%)	305 (82)	36/82 (43.9%)	114/223 (51.1%)	0.81 (0.54–1.16)	0.264	–	–	164 (29)	15/29 (51.7%)	68/135 (50.4%)	1.05 (0.52–1.92)	0.895	138 (52)	20/52 (38.5%)	44/86 (51.2%)	0.72 (0.42–1.10)	0.148	101 (56)	31/56 (55.4%)	23/45 (51.1%)	1.08 (0.71–1.41)	0.671	60 (55)
delivery by caesarean section, n/N (%)	305 (82)	15/82 (18.3%)	54/223 (24.2%)	0.77 (0.44–1.20)	0.275	–	–	164 (29)	10/29 (34.5%)	35/135 (25.9%)	1.39 (0.66–2.50)	0.351	138 (52)	5/52 (9.6%)	18/86 (20.9%)	0.53 (0.20–1.05)	0.091	101 (56)	0/56 (0.0%)	0/45 (0.0%)	–	–	60 (55)
delivered in tertiary care facility, n/N (%)	305 (82)	24/82 (29.3%)	105/223 (47.1%)	0.56 (0.35–0.85)	0.006	0.78 (0.47–1.20)	0.28	164 (29)	17/29 (58.6%)	80/135 (59.3%)	0.98 (0.48–1.83)	0.949	138 (52)	7/52 (13.5%)	23/86 (26.7%)	0.56 (0.24–1.02)	0.072	–	–	–	–	–	–
exclusively breastfed, n/N (%)	305 (82)	72/82 (87.8%)	192/223 (86.1%)	1.12 (0.63–1.87)	0.699	–	–	164 (29)	28/29 (96.6%)	116/135 (85.9%)	3.89 (0.90–16.32)	0.146	138 (52)	44/52 (84.6%)	74/86 (86.0%)	0.93 (0.46–1.55)	0.817	101 (56)	49/56 (87.5%)	41/45 (91.1%)	0.86 (0.36–1.27)	0.564	60 (55)
age at first ORV dose (days), mean (sd)	305 (82)	42.6 (1.0)	42.6 (1.4)	1.01 (0.87–1.15)	0.863	–	–	164 (29)	42.5 (0.8)	42.6 (1.6)	0.96 (0.68–1.18)	0.74	138 (52)	42.7 (1.1)	42.6 (1.2)	1.05 (0.86–1.24)	0.622	94 (51)	42.0 (0.9)	42.0 (0.2)	0.93 (0.60–1.21)	0.641	60 (55)
birthweight (kg), mean (sd)	305 (82)	3.0 (0.4)	2.9 (0.4)	1.36 (0.89–1.92)	0.145	–	–	164 (29)	3.0 (0.5)	2.9 (0.4)	1.85 (0.86–3.27)	0.114	138 (52)	3.0 (0.4)	3.0 (0.5)	1.13 (0.68–1.65)	0.603	101 (56)	3.0 (0.4)	3.0 (0.5)	1.07 (0.66–1.42)	0.744	60 (55)
HIV–exposed, n/N (%)	–	–	–	–	–	–	–	–	–	–	–	–	–	–	–	–	–	98 (54)	10/54 (18.5%)	12/44 (27.3%)	0.79 (0.41–1.18)	0.304	–
height–for–age Z score (week of life 6), mean (sd)	304 (81)	–0.4 (1.1)	–0.5 (1.1)	1.05 (0.89–1.24)	0.556	–	–	164 (29)	–0.3 (1.0)	–0.5 (1.1)	1.18 (0.87–1.58)	0.281	137 (51)	–0.5 (1.2)	–0.5 (1.1)	0.98 (0.80–1.18)	0.865	94 (51)	–2.3 (1.1)	–2.8 (1.4)	1.14 (1.00–1.29)	0.07	–
exposed to antibiotics during study, n/N (%)	305 (82)	23/82 (28.0%)	61/223 (27.4%)	1.03 (0.65–1.49)	0.904	–	–	164 (29)	6/29 (20.7%)	42/135 (31.1%)	0.63 (0.24–1.33)	0.267	138 (52)	17/52 (32.7%)	19/86 (22.1%)	1.38 (0.85–1.92)	0.172	101 (56)	14/56 (25.0%)	13/45 (28.9%)	0.91 (0.54–1.28)	0.661	60 (55)
infected with rotavirus neonatally, n/N (%)	302 (81)	29/81 (35.8%)	135/221 (61.1%)		<0.001	0.51 (0.30–0.80)	0.002	–	–	–	–	–	–	–	–	–	–	75 (42)	4/42 (9.5%)	5/33 (15.2%)	0.77 (0.27–1.33)	0.46	54 (50)
polio vaccines: bOPV only	305 (82)	18/82 (22.0%)	75/223 (33.6%)	ref	LRT: p <0.001	–	–	164 (29)	9/29 (31.0%)	47/135 (34.8%)	ref	LRT: 0.052	138 (52)	9/52 (17.3%)	28/86 (32.6%)	ref	LRT: p = 0.015	101 (56)	56/56 (100.0%)	45/45 (100.0%)	–	–	–
IPV	305 (82)	43/82 (52.4%)	56/223 (25.1%)	2.24 (1.49–3.10)	<0.001	2.18 (1.41–3.08)	0.001	164 (29)	14/29 (48.3%)	32/135 (23.7%)	1.89 (0.91–3.35)	0.088	138 (52)	28/52 (53.8%)	23/86 (26.7%)	2.26 (1.36–3.14)	0.005	–	–	–	–	–	60 (55)
mixed tOPV/bOPV	305 (82)	11/82 (13.4%)	45/223 (20.2%)	1.01 (0.48–1.85)	0.966	0.84 (0.37–1.65)	0.649	164 (29)	3/29 (10.3%)	26/135 (19.3%)	0.64 (0.15–1.86)	0.476	138 (52)	8/52 (15.4%)	19/86 (22.1%)	1.22 (0.49–2.32)	0.636	–	–	–	–	–	–
tOPV only	305 (82)	10/82 (12.2%)	47/223 (21.1%)	0.91 (0.42–1.71)	0.782	0.77 (0.33–1.54)	0.495	164 (29)	3/29 (10.3%)	30/135 (22.2%)	0.57 (0.13–1.67)	0.358	138 (52)	7/52 (13.5%)	16/84 (18.6%)	1.25 (0.48–2.40)	0.603	–	–	–	–	–	–
maternal characteristics at baseline
age (years), mean (sd)	305 (82)	23.4 (3.8)	23.5 (3.7)	1.00 (0.95–1.05)	0.859	–	–	164 (29)	24.0 (4.0)	23.4 (3.7)	1.03 (0.95–1.12)	0.447	138 (52)	23.1 (3.7)	23.6 (3.7)	0.98 (0.92–1.03)	0.412	101 (56)	26 (5.8)	26.2 (6.2)	1.00 (0.97–1.03)	0.848	–
weight (kg), mean (sd)	305 (82)	61.4 (11.5)	61.0 (10.2)	1.00 (0.99–1.02)	0.735	–	–	164 (29)	63.7 (12.4)	60.4 (10.2)	1.02 (0.99–1.06)	0.131	138 (52)	60.2 (10.9)	61.9 (10.1)	0.99 (0.97–1.01)	0.349	–	–	–	–	–	–
parity, mean (sd)	305 (82)	0.8 (0.8)	0.9 (0.9)	0.96 (0.76–1.17)	0.678	–	–	164 (29)	0.7 (0.9)	0.8 (0.9)	0.89 (0.57–1.27)	0.549	138 (52)	0.9 (0.8)	1.0 (1.0)	0.94 (0.71–1.18)	0.593	–	–	–	–	–	–
completed years of education, mean (sd)	305 (82)	10.5 (3.7)	9.7 (3.6)	1.04 (0.99–1.10)	0.103	–	–	164 (29)	10.8 (3.8)	9.8 (3.6)	1.06 (0.97–1.17)	0.176	138 (52)	10.3 (3.8)	9.4 (3.6)	1.04 (0.98–1.11)	0.171	–	–	–	–	–	–
household characteristics
house made of permanent materials, n/N (%)	305 (82)	59/82 (72.0%)	140/223 (62.8%)	1.37 (0.91–1.96)	0.137	–	–	164 (29)	25/29 (86.2%)	93/135 (68.9%)	2.44 (1.02–5.62)	0.069	138 (52)	33/52 (63.5%)	45/86 (52.3%)	1.34 (0.84–1.90)	0.202	–	–	–	–	–	–
access to treated water, n/N (%)	288 (82)	35/82 (42.7%)	95/206 (46.1%)	0.91 (0.60–1.28)	0.597	–	–	155 (29)	13/29 (44.8%)	63/126 (50.0%)	0.84 (0.41–1.56)	0.616	130 (52)	21/52 (40.4%)	32/78 (41.0%)	0.98 (0.60–1.42)	0.942	–	–	–	–	–	–
access to sanitation facility (e.g., latrine), n/N (%)	305 (82)	35/82 (42.7%)	101/223 (45.3%)	0.93 (0.62–1.31)	0.685	–	–	164 (29)	18/29 (62.1%)	57/135 (42.2%)	1.94 (1.00–3.44)	0.055	138 (52)	17/52 (32.7%)	42/86 (48.8%)	0.65 (0.37–1.02)	0.065	–	–	–	–	–	–
kitchen in home, n/N (%)	305 (82)	57/82 (69.5%)	151/223 (67.7%)	1.06 (0.70–1.54)	0.765	–	–	164 (29)	19/29 (65.5%)	97/135 (71.9%)	0.79 (0.38–1.54)	0.497	138 (52)	37/52 (71.2%)	52/86 (60.5%)	1.36 (0.84–1.97)	0.205	–	–	–	–	–	–
refrigerator in home, n/N (%)	305 (82)	43/82 (52.4%)	130/223 (58.3%)	0.84 (0.56–1.20)	0.36	–	–	164 (29)	15/29 (51.7%)	86/135 (63.7%)	0.67 (0.32–1.27)	0.231	138 (52)	27/52 (51.9%)	42/86 (48.8%)	1.08 (0.67–1.55)	0.725	–	–	–	–	–	–
>4 people per room, n/N (%)	305 (82)	39/82 (47.6%)	108/223 (48.4%)	0.97 (0.66–1.38)	0.893	–	–	164 (29)	15/29 (51.7%)	63/135 (46.7%)	1.18 (0.59–2.14)	0.621	138 (52)	24/52 (46.2%)	44/86 (51.2%)	0.88 (0.54–1.30)	0.569	–	–	–	–	–	–
highest income in household (rupees), mean (sd)*	305 (82)	8008.7 (7155.5–8963.7)	7788.8 (7176.8–8453.1)	1.06 (0.77–1.41)	0.716	–	–	164 (29)	8848.6 (7446.5–10514.7)	7929.3 (7168.5–8770.7)	1.32 (0.73–2.21)	0.347	138 (52)	7575.6 (6511.2–8813.9)	7449.7 (6470.7–8576.9)	1.03 (0.70–1.40)	0.876	–	–	–	–	–	–
inflammatory biomarkers
α1AT (μg/ml, week of life 6), GMC (95% CI)*	299 (80)	780.7 (662.3–920.2)	715.9 (651.2–787.0)	1.13 (0.87–1.43)	0.355	–	–	161 (28)	804.9 (624.8–1037.0)	693.1 (613.0–783.7)	1.28 (0.79–1.96)	0.308	136 (51)	767.9 (614.2–960.2)	747.4 (641.9–870.2)	1.03 (0.75–1.34)	0.835	71 (34)	3978.6 (2011.2–7870.8)	4742.0 (3304.2–6805.3)	0.96 (0.79–1.12)	0.634	48 (44)
MPO (ng/ml, week of life 6), GMC (95% CI)*	299 (80)	6915.3 (4986.2–9590.7)	6345.8 (5173.7–7783.6)	1.03 (0.91–1.16)	0.664	–	–	161 (28)	6141.4 (3335.1–11308.8)	6478.2 (5004.0–8386.6)	0.98 (0.78–1.22)	0.865	136 (51)	7144.6 (4795.2–10644.9)	6113.5 (4336.0–8619.7)	1.04 (0.90–1.19)	0.563	71 (34)	3945.8 (2811.5–5537.8)	2482.2 (1914.9–3217.4)	1.32 (1.04–1.60)	0.036	47 (44)
α1AG (μg/ml, week of life 6), GMC (95% CI)*	302 (81)	726.4 (690.3–764.4)	721.7 (697.5–746.8)	1.08 (0.47–1.97)	0.842	–	–	163 (29)	753.3 (695.7–815.6)	705.8 (675.3–737.6)	2.10 (0.61–4.18)	0.206	138 (52)	711.9 (665.6–761.3)	746.5 (706.8–788.5)	0.58 (0.16–1.40)	0.279	75 (41)	501.2 (401.0–626.5)	517.9 (422.6–634.8)	0.96 (0.64–1.27)	0.826	–
maternal antibodies
maternal RV–IgA (IU/ml), GMC (95% CI)*	303 (81)	103.0 (81.7–130.0)	149.3 (131.2–169.9)	0.75 (0.60–0.92)	0.005	0.68 (0.53–0.85)	0.001	164 (29)	77.7 (52.5–115.0)	149.6 (128.5–174.1)	0.50 (0.31–0.75)	0.001	138 (52)	120.6 (90.4–161.0)	149.5 (117.9–189.6)	0.89 (0.70–1.09)	0.261	85 (45)	249.7 (163.4–381.5)	441.7 (287.0–679.9)	0.85 (0.67–1.00)	0.071	49 (46)
breastmilk RV–IgA (IU/ml), GMC (95% CI)*	299 (81)	19.8 (15.7–25.0)	28.0 (23.6–33.3)	0.83 (0.69–0.98)	0.031	†	–	161 (29)	16.5 (12.2–22.3)	26.1 (21.0–32.3)	0.72 (0.49–1.00)	0.063	137 (52)	21.9 (15.8–30.3)	31.9 (23.8–42.6)	0.86 (0.69–1.02)	0.1	64 (36)	92.3 (76.2–111.9)	100.6 (74.7–135.6)	0.91 (0.58–1.23)	0.603	30 (26)
maternal RV–IgG (IU/ml), GMC (95% CI)*	303 (81)	8763.0 (6993.9–10979.7)	10500.5 (9224.9–11952.4)	0.87 (0.71–1.05)	0.161	–	–	164 (29)	6772.5 (4776.4–9602.7)	10327.1 (8745.5–12194.7)	0.70 (0.48–0.98)	0.038†	138 (52)	10117.3 (7545.3–13565.9)	10698.7 (8649.1–13234.1)	0.97 (0.77–1.19)	0.753	–	–	–	–	–	–
cord blood RV–IgG (IU/ml), GMC (95% CI)*	303 (81)	12754.6 (10299.0–15795.7)	14294.3 (12516.7–16324.4)	0.92 (0.76–1.11)	0.378	–	–	164 (29)	10091.2 (7046.8–14450.8)	14295.3 (12298.7–16615.9)	0.71 (0.48–1.02)	0.063	138 (52)	14534.4 (11113.4–19008.6)	14126.0 (10983.3–18167.9)	1.02 (0.83–1.23)	0.882	–	–	–	–	–	–
infant RV–IgG pre–ORV (IU/ml), GMC (95% CI)*	303 (81)	6271.1 (5061.0–7770.7)	8066.1 (7102.0–9161.2)	0.82 (0.66–1.00)	0.047	†	–	164 (29)	9088.6 (6842.3–12072.3)	9547.0 (8249.5–11048.5)	0.94 (0.62–1.38)	0.773	138 (52)	5098.9 (3834.9–6779.4)	6178.3 (4919.1–7759.9)	0.89 (0.71–1.10)	0.297	–	–	–	–	–	–
gut microbiota diversity (genus level)
Shannon index (week of life 1), mean (sd)	287 (73)	1.2 (0.4)	1.3 (0.4)	0.79 (0.43–1.32)	0.40043	–	–	153 (26)	1.3 (0.3)	1.3 (0.4)	0.89 (0.33–1.99)	0.80255	131 (46)	1.2 (0.4)	1.2 (0.4)	0.87 (0.40–1.56)	0.69128	68 (39)	1.5 (0.6)	1.4 (0.4)	1.16 (0.75–1.49)	0.43895	59 (55)
Shannon index (week of life 4), mean (sd)	285 (77)	1.2 (0.4)	1.2 (0.4)	0.81 (0.48–1.27)	0.38288	–	–	154 (28)	1.2 (0.4)	1.3 (0.4)	0.99 (0.41–2.05)	0.97163	128 (48)	1.1 (0.4)	1.2 (0.4)	0.81 (0.41–1.35)	0.4587	64 (32)	1.5 (0.5)	1.3 (0.4)	1.33 (0.81–1.73)	0.22128	59 (54)
Shannon index (week of life 6), mean (sd)	287 (76)	1.2 (0.4)	1.3 (0.4)	0.74 (0.41–1.22)	0.25414	–	–	152 (26)	1.3 (0.3)	1.3 (0.4)	1.04 (0.38–2.34)	0.9265	132 (49)	1.2 (0.5)	1.3 (0.4)	0.63 (0.30–1.14)	0.15198	57 (25)	1.4 (0.4)	1.3 (0.4)	1.04 (0.41–1.74)	0.9214	53 (49)
Logistic regression was used to explore the relationship between each covariate and ORV shedding 1 week after dose 1. Variables with a univariate p value of <0.05 were explored in multivariate models. Measurements obtained after dose 1 (i.e. after week of life 6) were excluded given the aim of identifying potential predictors of ORV shedding rather than shedding-induced changes.
α1AG, α1 acid glycoprotein; α1AT, α1-antitrypsin; bOPV, bivalent oral poliovirus vaccine; GMC, geometric mean concentration; IND, India; IPV, inactivated poliovirus vaccine; LRT, likelihood ratio test for fit of model with vs without polio vaccine schedule; MLW, Malawi; MPO, myeloperoxidase; neo+, infected with rotavirus neonatally (defined by detection of rotavirus shedding in week of life 1 or …
