# Supplementary material for: Impact of maternal antibodies and microbiota development on the immunogenicity of oral rotavirus vaccine in African, Indian, and European infants
Source: Nat Commun. 2021 Dec 15;12:7288. doi: 10.1038/s41467-021-27074-1 (PMC8674366; doi:10.1038/s41467-021-27074-1)
Supplement: Supplementary file 5 — Supplementary Data 2 [file 41467_2021_27074_MOESM5_ESM.xlsx]

## Sheet: Seroconversion models
Supplementary Data 2. Cofactors Associated with Oral Rotavirus Vaccine Seroconversion.
		IND							IND (neo+)							IND (neo–)							Malawi					UK
	Random Forest				univariate		multivariate (n = 287)					univariate		multivariate					univariate		multivariate (n =132)					univariate					univariate
variable	variable group	N, total (seroconversion+)	seroconversion+	seroconversion–	RR (95% CI)	p value	RR (95% CI)	p value	N, total (seroconversion+)	seroconversion+	seroconversion–	RR (95% CI)	p value	RR (95% CI)	p value	N, total (seroconversion+)	seroconversion+	seroconversion–	RR (95% CI)	p value	RR (95% CI)	p value	N, total (seroconversion+)	seroconversion+	seroconversion–	RR (95% CI)	p value	N, total (seroconversion+)	seroconversion+	seroconversion–	RR (95% CI)	p value
infant characteristics at baseline
female, n/N (%)	demography/baseline	305 (85)	41/85 (48.2%)	109/220 (49.5%)	0.96 (0.65–1.35)	0.837	–	–	166 (51)	24/51 (47.1%)	61/115 (53.0%)	0.85 (0.50–1.30)	0.477	–	–	138 (34)	17/34 (50.0%)	47/104 (45.2%)	1.16 (0.62–1.92)	0.626	–	–	103 (24)	14/24 (58.3%)	39/79 (49.4%)	1.32 (0.63–2.40)	0.443	51 (27)	11/27 (40.7%)	9/24 (37.5%)	1.07 (0.55–1.54)	0.813
delivery by caesarean section, n/N (%)	demography/baseline	305 (85)	22/85 (25.9%)	48/220 (21.8%)	1.17 (0.75–1.67)	0.45	–	–	166 (51)	12/51 (23.5%)	34/115 (29.6%)	0.80 (0.42–1.31)	0.424	–	–	138 (34)	10/34 (29.4%)	13/104 (12.5%)	2.08 (1.09–3.18)	0.025	2.00 (1.01–3.11)	0.044	103 (24)	0/24 (0.0%)	0/79 (0.0%)	–	–	51 (27)	0/27 (0.0%)	1/24 (4.2%)	–	–
delivered in tertiary care facility, n/N (%)	demography/baseline	305 (85)	37/85 (43.5%)	92/220 (41.8%)	1.05 (0.71–1.47)	0.786	–	–	166 (51)	26/51 (51.0%)	72/115 (62.6%)	0.72 (0.42–1.12)	0.161	–	–	138 (34)	11/34 (32.4%)	19/104 (18.3%)	1.72 (0.90–2.72)	0.088	–	–	–	–	–	–	–	–	–	–	–	–
exclusively breastfed, n/N (%)	demography/baseline	305 (85)	79/85 (92.9%)	185/220 (84.1%)	2.04 (1.07–3.68)	0.048	1.62 (0.78–3.16)	0.212	166 (51)	48/51 (94.1%)	97/115 (84.3%)	2.32 (0.95–4.80)	0.093	–	–	138 (34)	31/34 (91.2%)	87/104 (83.7%)	1.75 (0.66–4.10)	0.287	–	–	103 (24)	20/24 (83.3%)	73/79 (92.4%)	0.54 (0.17–1.34)	0.199	51 (27)	13/27 (48.1%)	10/24 (41.7%)	1.13 (0.60–1.60)	0.643
age at first ORV dose (days), mean (sd)	demography/baseline	305 (85)	42.8 (1.8)	42.5 (1.1)	1.09 (0.96–1.23)	0.192	–	–	166 (51)	42.8 (2.2)	42.5 (1.0)	1.09 (0.94–1.28)	0.24	–	–	138 (34)	42.7 (1.1)	42.6 (1.2)	1.08 (0.83–1.34)	0.54	–	–	103 (24)	42.1 (0.5)	42.0 (0.7)	1.14 (0.67–2.04)	0.655	51 (27)	61.7 (5.5)	61.0 (2.7)	1.02 (0.96–1.08)	0.563
birthweight (kg), mean (sd)	demography/baseline	305 (85)	3.0 (0.4)	3.0 (0.4)	1.03 (0.65–1.51)	0.902	–	–	166 (51)	2.9 (0.4)	3.0 (0.4)	0.80 (0.40–1.38)	0.451	–	–	138 (34)	3.0 (0.3)	2.9 (0.5)	1.41 (0.74–2.31)	0.278	–	–	103 (24)	3.0 (0.3)	3.0 (0.5)	0.66 (0.24–1.50)	0.358	51 (27)	3.7 (0.4)	3.5 (0.6)	1.32 (0.79–1.69)	0.233
HIV-exposed, n/N (%)	–	–	–	–	–	–	–	–	–	–	–	–	–	–	–	–	–	–	–	–	–	–	100 (23)	5/23 (21.7%)	16/77 (20.8%)	1.04 (0.37–2.11)	0.921	–	–	–	–	–
height-for-age Z score (week of life 6), mean (sd)	demography/baseline	304 (84)	–0.4 (1.1)	–0.5 (1.1)	1.08 (0.91–1.27)	0.36	–	–	166 (51)	–0.4 (1.2)	–0.5 (1.0)	1.02 (0.82–1.25)	0.826	–	–	137 (33)	–0.3 (1.0)	–0.5 (1.1)	1.17 (0.90–1.50)	0.247	–	–	103 (24)	–2.5 (1.0)	–2.5 (1.3)	1.01 (0.73–1.32)	0.964	–	–	–	–	–
exposed to antibiotics during study, n/N (%)	exposure/antibodies	305 (85)	24/85 (28.2%)	60/220 (27.3%)	1.04 (0.67–1.48)	0.866	–	–	166 (51)	14/51 (27.5%)	34/115 (29.6%)	0.93 (0.52–1.46)	0.782	–	–	138 (34)	10/34 (29.4%)	26/104 (25.0%)	1.18 (0.58–2.01)	0.611	–	–	103 (24)	7/24 (29.2%)	20/79 (25.3%)	1.16 (0.48–2.17)	0.707	51 (27)	4/27 (14.8%)	2/24 (8.3%)	–	–
infected with rotavirus neonatally, n/N (%)	exposure/antibodies	304 (85)	51/85 (60.0%)	115/219 (52.5%)	1.25 (0.86–1.73)	0.24	–	–	–	–	–	–	–	–	–	–	–	–	–	–	–	–	90 (21)	4/21 (19.0%)	6/69 (8.7%)	1.88 (0.63–3.40)	0.197	49 (26)	0/26 (0.0%)	1/23 (4.3%)	–	–
polio vaccines: bOPV only	exposure/antibodies	305 (85)	36/85 (42.4%)	58/220 (26.4%)	ref	LRT: p = 0.056	–	–	166 (51)	24/51 (47.1%)	33/115 (28.7%)	ref	LRT: p = 0.149	–	–	138 (34)	12/34 (35.3%)	25/104 (24.0%)	ref	LRT: p = 0.279	–	–	103 (24)	24/24 (100.0%)	79/79 (100.0%)	–	–	–	–	–	–	–
IPV	–	305 (85)	25/85 (29.4%)	74/220 (33.6%)	0.66 (0.40–1.00)	0.053	0.75 (0.45–1.15)	0.207	166 (51)	11/51 (21.6%)	36/115 (31.3%)	0.56 (0.27–0.98)	0.047	0.52 (0.24–0.95)	0.036	138 (34)	14/34 (41.2%)	37/104 (35.6%)	0.85 (0.40–1.51)	0.613	–	–	–	–	–	–	–	51 (27)	27/27 (100%)	24/24 (100.0%)	–	–
mixed tOPV/bOPV	–	305 (85)	12/85 (14.1%)	44/220 (20.0%)	0.56 (0.29–0.95)	0.034	0.62 (0.32–1.06)	0.096	166 (51)	7/51 (13.7%)	22/115 (19.1%)	0.57 90.24–1.08)	0.105	0.58 (0.23–1.12)	0.128	138 (34)	5/34 (14.7%)	22/104 (21.2%)	0.57 (0.19–1.29)	0.218	–	–	–	–	–	–	–	–	–	–	–	–
tOPV only	–	305 (85)	12/85 (14.1%)	44/220 (20.0%)	0.56 (0.29–0.95)	0.034	0.62 (0.31–1.08)	0.104	166 (51)	9/51 (17.6%)	24/115 (20.9%)	0.65 (0.30–1.14)	0.162	0.60 (0.26–1.10)	0.115	138 (34)	3/34 (8.8%)	20/104 (19.2%)	0.40 (0.09–1.09)	0.102	–	–	–	–	–	–	–	–	–	–	–	–
maternal characteristics at baseline
age (years), mean (sd)	demography/baseline	305 (85)	23.9 (3.7)	23.3 (3.7)	1.03 (0.98–1.08)	0.19	–	–	166 (51)	24.2 (3.9)	23.2 (3.7)	1.05 (0.99–1.12)	0.106	–	–	138 (34)	23.4 (3.5)	23.4 (3.8)	1.00 (0.92–1.08)	0.98	–	–	103 (24)	26.6 (4)	25.9 (6)	1.02 (0.95–1.08)	0.589	–	–	–	–	–
weight (kg), mean (sd)	demography/baseline	305 (85)	61.7 (9.5)	60.9 (11)	1.00 (0.99–1.02)	0.577	–	–	166 (51)	62.4 (10.4)	60.4 (10.8)	1.01 (0.99–1.03)	0.257	–	–	138 (34)	60.6 (7.9)	61.4 (11.2)	0.99 (0.96–1.02)	0.688	–	–	–	–	–	–	–	–	–	–	–	–
parity, mean (sd)	demography/baseline	305 (85)	0.8 (0.9)	0.9 (0.9)	0.95 (0.76–1.15)	0.597	–	–	166 (51)	0.8 (0.9)	0.8 (0.9)	0.98 (0.74–1.25)	0.905	–	–	138 (34)	0.9 (0.9)	1 (0.9)	0.91 (0.63–1.25)	0.58	–	–	–	–	–	–	–	–	–	–	–	–
completed years of education, mean (sd)	demography/baseline	305 (85)	10.1 (3.9)	9.8 (3.6)	1.02 (0.97–1.07)	0.528	–	–	166 (51)	10.1 (4.1)	9.9 (3.5)	1.01 (0.95–1.08)	0.739	–	–	138 (34)	10.1 (3.8)	9.7 (3.6)	1.03 (0.95–1.11)	0.529	–	–	–	–	–	–	–	–	–	–	–	–
household characteristics
house made of permanent materials, n/N (%)	demography/baseline	305 (85)	60/85 (70.6%)	139/220 (63.2%)	1.28 (0.86–1.82)	0.224	–	–	166 (51)	37/51 (72.5%)	83/115 (72.2%)	1.01 (0.58–1.60)	0.96	–	–	138 (34)	23/34 (67.6%)	55/104 (52.9%)	1.61 (0.86–2.69)	0.135	–	–	–	–	–	–	–	–	–	–	–	–
access to treated water, n/N (%)	demography/baseline	288 (77)	35/77 (45.5%)	96/211 (45.5%)	1.00 (0.66–1.42)	0.995	–	–	157 (46)	18/46 (39.1%)	60/111 (54.1%)	0.65 (0.36–1.06)	0.091	–	–	130 (31)	17/31 (54.8%)	36/99 (36.4%)	1.76 (0.95–2.86)	0.071	–	–	–	–	–	–	–	–	–	–	–	–
access to sanitation facility (e.g., latrine), n/N (%)	demography/baseline	305 (85)	36/85 (42.4%)	101/220 (45.9%)	0.90 (0.60–1.27)	0.576	–	–	166 (51)	24/51 (47.1%)	53/115 (46.1%)	1.03 (0.62–1.54)	0.908	–	–	138 (34)	12/34 (35.3%)	47/104 (45.2%)	0.73 (0.36–1.29)	0.313	–	–	–	–	–	–	–	–	–	–	–	–
kitchen in home, n/N (%)	demography/baseline	305 (85)	58/85 (68.2%)	150/220 (68.2%)	1.00 (0.67–1.44)	0.993	–	–	166 (51)	36/51 (70.6%)	82/115 (71.3%)	0.98 (0.57–1.54)	0.925	–	–	138 (34)	22/34 (64.7%)	67/104 (64.4%)	1.01 (0.53–1.76)	0.976	–	–	–	–	–	–	–	–	–	–	–	–
refrigerator in home, n/N (%)	demography/baseline	305 (85)	54/85 (63.5%)	119/220 (54.1%)	1.33 (0.91–1.85)	0.137	–	–	166 (51)	35/51 (68.6%)	68/115 (59.1%)	1.34 (0.81–2.02)	0.246	–	–	138 (34)	19/34 (55.9%)	50/104 (48.1%)	1.27 (0.68–2.10)	0.43	–	–	–	–	–	–	–	–	–	–	–	–
>4 people per room, n/N (%)	demography/baseline	305 (85)	41/85 (48.2%)	107/220 (48.6%)	0.99 (0.67–1.38)	0.95	–	–	166 (51)	24/51 (47.1%)	55/115 (47.8%)	0.98 (0.59–1.48)	0.927	–	–	138 (34)	17/34 (50.0%)	51/104 (49.0%)	1.03 (0.55–1.73)	0.922	–	–	–	–	–	–	–	–	–	–	–	–
highest income in household (rupees), mean (sd)*	demography/baseline	305 (85)	7396.9 (6565.2–8334.1)	8011.5 (7390.1–8685.1)	0.84 (0.59–1.15)	0.292	–	–	166 (51)	8186.9 (7156.0–9366.2)	8085.1 (7216.6–9058.0)	1.03 (0.67–1.47)	0.897	–	–	138 (34)	6352.6 (5106.2–7903.3)	7914.0 (7036.3–8901.2)	0.59 (0.30–1.02)	0.072	–	–	–	–	–	–	–	–	–	–	–	–
inflammatory biomarkers
α1AT (μg/ml, week of life 6), GMC (95% CI)*§	exposure/antibodies	300 (83)	704.8 (601.1–826.3)	745.0 (676.3–820.6)	0.92 (0.70–1.19)	0.552	–	–	163 (50)	689.1 (559.7–848.3)	724.6 (635.0–826.8)	0.93 (0.65–1.27)	0.677	–	–	136 (33)	729.2 (562.0–946.3)	763.5 (660.5–882.5)	0.94 (0.60–1.38)	0.755	–	–	78 (16)	4861.9 (2350.7–10055.8)	4189.4 (2783.4–6305.9)	1.05 (0.79–1.43)	0.731	43 (23)	216.6 (83.3–563.0)	330.9 (122.7–892.3)	0.95 (0.80–1.09)	0.519
α1AT (μg/ml, week of life 10), GMC (95% CI)*§	exposure/antibodies	297 (83)	849.3 (713.5–1011.1)	807.7 (715.4–912.0)	1.05 (0.85–1.29)	0.656	–	–	162 (50)	804.3 (646.8–1000.2)	756.4 (627.6–911.7)	1.05 (0.81–1.34)	0.697	–	–	134 (33)	922.4 (682.6–1246.4)	864.2 (740.4–1008.7)	1.08 (0.74–1.53)	0.683	–	–	53 (12)	14642.0 (5480.0–39121.9)	7233.7 (4810.4–10877.6)	1.32 (0.93–1.82)	0.122	46 (24)	588.0 (428.6–806.8)	463.4 (184.9–1161.1)	1.05 (0.86–1.27)	0.596
MPO (ng/ml, week of life 6), GMC (95% CI)*§	exposure/antibodies	300 (83)	5696.6 (4057.7–7997.5)	6729.5 (5510.4–8218.5)	0.95 (0.83–1.07)	0.392	–	–	163 (50)	6142.9 (3949.2–9555.2)	6465.3 (4897.7–8534.5)	0.98 (0.84–1.14)	0.841	–	–	136 (33)	5081.4 (2912.7–8864.7)	7007.0 (5215.0–9414.7)	0.90 (0.72–1.09)	0.293	–	–	78 (16)	3043.0 (1690.4–5477.9)	2925.5 (2384.4–3589.5)	1.04 (0.59–1.63)	0.871	42 (22)	4495.4 (2386.0–8469.4)	3127.4 (1457.0–6712.7)	1.08 (0.88–1.27)	0.437
MPO (ng/ml, week of life 10), GMC (95% CI)*§	exposure/antibodies	297 (83)	6408.8 (4680.5–8775.3)	7777.5 (6365.3–9502.9)	0.94 (0.82–1.06)	0.31	–	–	162 (50)	6153.8 (3966.5–9547.3)	6825.2 (5160.8–9026.5)	0.97 (0.82–1.13)	0.685	–	–	134 (33)	6815.4 (4325.0–10739.6)	9193.9 (6889.2–12269.7)	0.89 (0.71–1.10)	0.293	–	–	53 (12)	4518.6 (2030.6–10055.0)	4182.7 (2828.8–6184.5)	1.04 (0.66–1.49)	0.847	44 (24)	3060.3 (1551.3–6037.1)	3318.2 (1562.7–7045.7)	0.99 (0.81–1.15)	0.865
α1AG (μg/ml, week of life 6), GMC (95% CI)*	exposure/antibodies	304 (84)	696.2 (662.6–731.4)	733.3 (708.7–758.7)	0.50 (0.19–1.12)	0.105	–	–	165 (50)	680.7 (639.5–724.5)	728.8 (694.6–764.6)	0.40 (0.10–1.16)	0.109	–	–	138 (34)	719.5 (662.0–782.0)	737.8 (702.2–775.2)	0.72 (0.17–2.05)	0.61	–	–	87 (19)	502.3 (388.6–649.2)	523.8 (447.1–613.7)	0.92 (0.45–1.67)	0.796	–	–	–	–	–
maternal antibodies
maternal RV-IgA (IU/ml), GMC (95% CI)*	exposure/antibodies	305 (85)	126.2 (102.3–155.7)	137.2 (119.7–157.2)	0.94 (0.78–1.12)	0.518	–	–	166 (51)	115.9 (90.0–149.2)	138.4 (115.5–165.8)	0.87 (0.66–1.11)	0.27	–	–	138 (34)	143.4 (98.3–209.1)	136.2 (110.2–168.2)	1.03 (0.78–1.34)	0.809	–	–	103 (24)	206.9 (111.5–383.9)	395.8 (287.9–544.1)	0.80 (0.61–1.01)	0.066	42 (23)	146.7 (78.9–272.9)	228.0 (105.1–494.9)	0.91 (0.70–1.09)	0.348
breastmilk RV-IgA (IU/ml), GMC (95% CI)*	exposure/antibodies	301 (83)	25.5 (19.8–32.8)	25.2 (21.3–29.8)	1.01 (0.86–1.16)	0.933	–	–	163 (50)	26.6 (18.8–37.6)	22.5 (18.0–27.9)	1.08 (0.89–1.29)	0.4	–	–	137 (33)	24.0 (16.4–35.0)	28.9 (22.2–37.6)	0.91 (0.70–1.15)	0.472	–	–	78 (16)	79.7 (62.3–102.0)	102.0 (85.6–121.6)	0.55 (0.19–1.20)	0.185	27 (13)	108.4 (65.8–178.7)	80.6 (40.1–161.9)	1.15 (0.77–1.55)	0.454
maternal RV-IgG (IU/ml), GMC (95% CI)*	exposure/antibodies	305 (85)	10680.8 (8892.2–12829.2)	9795.4 (8531.3–11246.9)	1.07 (0.89–1.27)	0.493	–	–	166 (51)	11283.4 (9126.6–13949.9)	8992.8 (7403.5–10923.2)	1.18 (0.93–1.47)	0.168	–	–	138 (34)	9836.7 (6983.2–13856.2)	10693.6 (8759.9–13054.2)	0.94 (0.69–1.25)	0.675	–	–	–	–	–	–	–	–	–	–	–	–
cord blood RV-IgG (IU/ml), GMC (95% CI)*	exposure/antibodies	305 (85)	15258.4 (12758.2–18248.6)	13399.9 (11659.4–15400.2)	1.10 (0.92–1.33)	0.306	–	–	166 (51)	15815.2 (12820.8–19509.1)	12581.0 (10551.0–15001.6)	1.22 (0.95–1.54)	0.132	–	–	138 (34)	14459.7 (10378.8–20145.4)	14219.8 (11384.3–17761.4)	1.01 (0.77–1.33)	0.938	–	–	–	–	–	–	–	–	–	–	–	–
infant RV-IgG pre-ORV (IU/ml), GMC (95% CI)*	–	305 (85)	6639.7 (5503.1–8011.1)	7916.2 (6932.5–9039.5)	0.87 (0.71–1.05)	0.155	–	–	166 (51)	7589.2 (6134.0–9389.6)	10383.6 (8872.4–12152.1)	0.71 (0.50–0.96)	0.027	0.80 (0.67–0.92)	0.003	138 (34)	5433.5 (3838.6–7691.1)	5853.4 (4754.4–7206.6)	0.95 (0.71–1.25)	0.718	–	–	–	–	–	–	–	–	–	–	–	–
gut microbiota diversity (genus level)
Shannon index (week of life 1), mean (sd)	–	287 (79)	1.2 (0.4)	1.3 (0.4)	0.74 (0.41–1.22)	0.26719	†	–	155 (47)	1.3 (0.4)	1.3 (0.4)	1.12 (0.59–1.82)	0.69028	–	–	131 (32)	1.1 (0.4)	1.3 (0.3)	0.31 (0.10–0.82)	0.01923	†	–	73 (18)	1.4 (0.5)	1.5 (0.5)	0.74 (0.25–1.68)	0.52914	50 (27)	1.3 (0.3)	1.2 (0.4)	1.26 (0.58–1.70)	0.45677
Shannon index (week of life 4), mean (sd)	–	285 (76)	1.1 (0.4)	1.3 (0.4)	0.49 (0.27–0.83)	0.00763	†	–	156 (46)	1.2 (0.4)	1.3 (0.4)	0.69 (0.33–1.25)	0.2427	–	–	128 (30)	1.0 (0.4)	1.2 (0.4)	0.25 (0.08–0.64)	0.0043	†	–	71 (15)	1.5 (0.4)	1.4 (0.4)	1.30 (0.41–2.91)	0.62683	50 (26)	1.3 (0.3)	1.4 (0.4)	0.89 (0.29–1.54)	0.76211
Shannon index (week of life 6), mean (sd)§	–	287 (79)	1.2 (0.4)	1.3 (0.4)	0.52 (0.28–0.90)	0.01867	0.57 (0.31–1.00)	0.05	154 (46)	1.2 (0.4)	1.3 (0.4)	0.67 (0.30–1.28)	0.25671	–	–	132 (33)	1.1 (0.4)	1.3 (0.4)	0.37 (0.13–0.87)	0.02406	0.34 (0.12–0.82)	0.017	66 (12)	1.1 (0.3)	1.4 (0.4)	0.10 (0.01–0.53)	0.00894	48 (25)	1.4 (0.4)	1.4 (0.4)	1.00 (0.37–1.60)	0.9899
Shannon index (week of life 10), mean (sd)§	–	281 (79)	1.3 (0.3)	1.4 (0.3)	0.79 (0.41–1.38)	0.44357	–	–	160 (49)	1.3 (0.3)	1.4 (0.3)	0.67 (0.27–1.37)	0.31595	–	–	120 (30)	1.4 (0.3)	1.4 (0.3)	1.00 (0.35–2.17)	0.99722	–	–	53 (9)	–	–	–	–	49 (25)	1.4 (0.4)	1.5 (0.3)	0.44 (0.08–1.24)	0.17509
Logistic regression was used to explore the relationship between each covariate and seroconversion. Variables with a univariate p value of <0.05 were retained in multivariate models.
α1AG, α1 acid glycoprotein; α1AT, α1-antitrypsin; bOPV, bivalent oral poliovirus vaccine; GMC, geometric mean concentration; IND, India; IPV, inactivated poliovirus vaccine; LRT, likelihood ratio test for fit of model with vs without polio vaccine schedule; MLW, Malawi; MPO, myeloperoxidase; neo+, infected with rotavirus neonatally (defined by detection of rotavirus shedding in week of life 1 or …
