# Supplementary material for: Impact of maternal antibodies and microbiota development on the immunogenicity of oral rotavirus vaccine in African, Indian, and European infants
Source: Nat Commun. 2021 Dec 15;12:7288. doi: 10.1038/s41467-021-27074-1 (PMC8674366; doi:10.1038/s41467-021-27074-1)
Supplement: Supplementary file 6 — Supplementary Data 3 [file 41467_2021_27074_MOESM6_ESM.xlsx]

## Sheet: RV-IgA models
Supplementary Data 3. Cofactors Associated with Post–vaccination Rotavirus-specific IgA Concentration.
	IND							IND (neo+)							IND (neo–)							Malawi							UK
				univariate		multivariate (R2= 0.434, n = 286)					univariate		multivariate (R2= 0.194, n = 166)					univariate		multivariate (R2= 0.108, n = 124)					univariate		multivariate (R2 = 0.165, n = 57)					univariate
variable	N	level 1, GMC (95%)	level 2, GMC (95%)	beta (95% CI)	p value	beta (95% CI)	p value	N	level 1, GMC (95%)	level 2, GMC (95%)	beta (95% CI)	p value	beta (95% CI)	p value	N	level 1, GMC (95%)	level 2, GMC (95%)	beta (95% CI)	p value	beta (95% CI)	p value	N	level 1, GMC (95%)	level 2, GMC (95%)	beta (95% CI)	p value	beta (95% CI)	p value	N	level 1, GMC (95%)	level 2, GMC (95%)	beta (95% CI)	p value
infant characteristics at baseline
sex	305	male (n = 155), 18.5 (13.5–25.5)	female (n = 150), 21.2 (15.2–29.5)	1.14 (0.72–1.80)	0.568	–	–	166	male (n = 81), 54.5 (36.4–81.7)	female (n = 85), 55.8 (37.7–82.4)	1.02 (0.59–1.79)	0.936	–	–	138	male (n = 74), 5.7 (4.1–8.0)	female (n = 64), 6.1 (4.1–9.2)	1.08 (0.64–1.81)	0.775	–	–	103	male (n = 50), 10.5 (6.4–17.2)	female (n = 53), 7.6 (4.6–12.3)	0.72 (0.36–1.43)	0.348	–	–	54	male (n = 33), 23.8 (12.4–45.8)	female (n = 21), 34.4 (15.8–74.6)	1.44 (0.53–3.93)	0.467
delivery mode	305	vaginal (n = 235), 16.8 (12.9–22.0)	caesarean (n = 70), 34.3 (22.9–51.3)	2.04 (1.19–3.49)	0.01	1.45 (0.93–2.28)	0.102	166	vaginal (n = 120), 53.4 (37.6–75.8)	caesarean (n = 46), 60.1 (38.9–92.7)	1.13 (0.60–2.10)	0.709	–	–	138	vaginal (n = 115), 5.0 (3.8–6.6)	caesarean (n = 23), 13.0 (6.7–25.4)	2.58 (1.31–5.06)	0.006	1.74 (0.81–3.73)	0.153	103	–	–	–	–	–	–	54	vaginal (n = 53)	caesarean (n = 1)	–	–
delivery place	305	non–tertiary (n = 176), 13.0 (9.7–17.5)	tertiary (n = 129), 35.0 (25.0–49.1)	2.69 (1.72–4.22)	<0.001	1.08 (0.72–1.64)	0.701	166	non–tertiary (n = 68), 57.5 (37.0–89.4)	tertiary (n = 98), 53.5 (37.2–77.1)	0.93 (0.53–1.64)	0.803	–		138	non–tertiary (n = 108), 5.1 (3.9–6.8)	tertiary (n = 30), 9.9 (5.4–18.2)	1.93 (1.04–3.58)	0.036	1.17 (0.60–2.28)	0.637	–	–	–	–	–	–	–	–	–	–	–	–
breastfeeding status	305	nonexclusive (n = 41), 9.7 (5.4–17.2)	exclusive (n = 264), 22.1 (17.3–28.3)	2.29 (1.18–4.45)	0.015	1.89 (1.11–3.22)	0.019	166	nonexclusive (n = 21), 16.1 (6.1–42.9)	exclusive (n = 145), 65.9 (49.9–87.1)	4.08 (1.81–9.18)	0.001	3.45 (1.62–7.33)	0.001	138	nonexclusive (n = 20), 5.6 (3.1–10.1)	exclusive (n = 118), 5.9 (4.5–7.9)	1.06 (0.51–2.20)	0.883	–	–	103	nonexclusive (n = 10), 14.5 (3.6–58.2)	exclusive (n = 93), 8.4 (5.9–12.0)	0.58 (0.18–1.84)	0.35	–	–	54	nonexclusive (n = 29), 29.3 (15.6–55.1)	exclusive (n = 25), 25.5 (11.4–56.9)	0.87 (0.32–2.32)	0.775
age at first ORV dose (days)	304	–	–	0.94 (0.79–1.12)	0.488	–	–	166	–	–	0.97 (0.81–1.17)	0.774	–	–	137	–	–	0.94 (0.75–1.18)	0.595	–	–	103	–	–	1.15 (0.69–1.91)	0.589	–	–	54	–	–	0.99 (0.88–1.11)	0.821
birthweight (kg)	305	–	–	1.69 (0.99–2.90)	0.055	–	–	166	–	–	2.02 (1.02–3.99)	0.044	†	–	138	–	–	1.76 (0.99–3.11)	0.054	–	–	103	–	–	0.85 (0.38–1.91)	0.694	–	–	54	–	–	1.25 (0.43–3.60)	0.677
HIV-exposed	305	–	–	–	–	–	–	166	–	–	–	–	–	–	138	–	–	–	–	–	–	100	negative (n = 79), 9.0 (6.2–13.1)	positive (n = 21), 7.4 (3.0–18.4)	0.82 (0.35–1.92)	0.651	–	–	54	–	–	–	–
height-for-age Z score (week of life 6)	304	–	–	1.32 (1.07–1.63)	0.008	1.31 (1.10–1.55)	0.002	166	–	–	1.39 (1.08–1.79)	0.012	1.25 (0.99–1.58)	0.061	137	–	–	1.25 (0.99–1.57)	0.057	–	–	103	–	–	1.05 (0.79–1.39)	0.753	–	–	–	–	–	–	–
exposed to antibiotics during study	305	no (n = 221), 19.5 (15.0–25.3)	yes (n = 84), 20.7 (13.0–32.9)	1.06 (0.64–1.77)	0.815	–	–	166	no (n = 118), 57.0 (42.0–77.3)	yes (n = 48), 50.9 (27.4–94.6)	0.89 (0.48–1.65)	0.717	–	–	138	no (n = 102), 5.8 (4.3–7.9)	yes (n = 36), 6.2 (3.8–10.2)	1.08 (0.60–1.94)	0.803	–	–	–	–	–	–	–	–	–	54	no (n = 48), 24.8 (14.6–41.9)	yes (n = 6), 63.1 (15.6–255.7)	–	–
infected with rotavirus neonatally	304	no (n = 138), 5.9 (4.6–7.6)	yes (n = 166), 55.1 (41.8–72.8)	9.34 (6.37–13.71)	<0.001	8.48 (5.67–12.67)	<0.001	–	–	–	–	–	–	–	–	–	–	–	–	–	–	90	no (n = 80), 7.9 (5.6–11.1)	yes (n = 10), 37.0 (6.3–218.5)	4.70 ( 1.55–14.26)	0.007	3.14 (0.83–11.90)	0.092	49	no (n = 48)	yes (n = 1)	–	–
polio vaccines: bOPV only	305	bOPV only (n = 94), 30.7 (20.3–46.4)	–	ref	LRT: p = 0.089	–	–	166	bOPV only (n = 57), 74.2 (46.5–118.3)	–	ref	LRT: p = 0.344	–	–	138	bOPV only (n = 37), 7.9 (4.6–13.4)	–	ref	LRT: p = 0.323	–	–	103	bOPV only (n = 103)	–	–	–	–	–	54	IPV (n = 54)	–	–	–
IPV	–	–	IPV (n = 99), 16.9 (11.5–24.8)	0.55 (0.31–0.97)	0.041	0.77 (0.49–1.22)	0.265	–	–	IPV (n = 47), 51.0 (30.7–84.5)	0.69 (0.34–1.39)	0.295	–	–	–	–	IPV (n = 51), 6.4 (4.2–9.9)	0.82 (0.43–1.57)	0.545	–	–	–	–	–	–	–	–	–	–	–	–	–	–
mixed tOPV/bOPV	–	–	mixed tOPV/bOPV (n = 56), 16.5 (9.2–29.5)	0.54 (0.28–1.05)	0.07	0.48 (0.28–0.85)	0.011	–	–	mixed tOPV/bOPV (n = 29), 56.0 (25.7–121.9)	0.76 (0.33–1.71)	0.499	–	–	–	–	mixed tOPV/bOPV (n = 27), 4.4 (2.5–7.8)	0.56 (0.26–1.21)	0.142	–	–	–	–	–	–	–	–	–	–	–	–	–	–
tOPV only	–	–	tOPV only (n = 56), 15.1 (8.8–25.8)	0.49 (0.25–0.96)	0.038	0.43 (0.25–0.75)	0.003	–	–	tOPV only (n = 33), 36.5 (19.1–69.5)	0.49 (0.22–1.08)	0.076	–	–	–	–	tOPV only (n = 23), 4.2 (2.2–8.2)	0.54 (0.24–1.20)	0.13	–	–	–	–	–	–	–	–	–	–	–	–	–	–
maternal characteristics at baseline
age (years)	305	–	–	1.01 (0.95–1.08)	0.649	–	–	166	–	–	1.02 (0.94–1.09)	0.679	–	–	138	–	–	1.00 (0.93–1.07)	0.964	–	–	103	–	–	0.99 (0.93–1.06)	0.813	–	–	–	–	–	–	–
weight (kg)	305	–	–	1.01 (0.98–1.03)	0.575	–	–	166	–	–	1.02 (0.99–1.05)	0.156	–	–	138	–	–	1.00 (0.97–1.02)	0.734	–	–	–	–	–	–	–	–	–	–	–	–	–	–
parity	305	–	–	0.84 (0.65–1.08)	0.169	–	–	166	–	–	0.98 (0.72–1.34)	0.907	–	–	138	–	–	0.88 (0.66–1.18)	0.393	–	–	–	–	–	–	–	–	–	–	–	–	–	–
completed years of education	305	–	–	1.02 (0.96–1.09)	0.455	–	–	166	–	–	1.03 (0.96–1.11)	0.424	–	–	138	–	–	1.01 (0.94–1.08)	0.843	–	–	–	–	–	–	–	–	–	–	–	–	–	–
household characteristics
house made of permanent materials	305	no (n = 106), 12.5 (8.5–18.3)	yes (n = 199), 25.3 (19.1–33.6)	2.03 (1.26–3.26)	0.004	1.28 (0.86–1.91)	0.228	166	no (n = 46), 52.0 (31.4–85.9)	yes (n = 120), 56.4 (40.3–79.0)	1.09 (0.58–2.02)	0.796	–	–	138	no (n = 60), 4.2 (2.9–6.0)	yes (n = 78), 7.7 (5.4–11.0)	1.84 (1.11–3.07)	0.019	1.72 (1.02–2.92)	0.043	–	–	–	–	–	–	–	–	–	–	–	–
access to treated water	288	no (n = 157), 15.6 (11.2–21.7)	yes (n = 131), 26.0 (18.5–36.4)	1.66 (1.04–2.67)	0.035	1.35 (0.93–1.96)	0.12	157	no (n = 79), 58.9 (39.5–87.8)	yes (n = 78), 55.7 (36.5–84.9)	0.95 (0.53–1.68)	0.847	–	–	130	no (n = 77), 4.1 (3.0–5.7)	yes (n = 53), 8.4 (5.6–12.8)	2.04 (1.22–3.42)	0.007	1.82 (1.08–3.08)	0.026	–	–	–	–	–	–	–	–	–	–	–	–
access to sanitation facility (e.g., latrine)	305	no (n = 168), 20.0 (14.7–27.3)	yes (n = 137), 19.5 (13.8–27.6)	0.97 (0.62–1.54)	0.913	–	–	166	no (n = 89), 54.3 (36.6–80.5)	yes (n = 77), 56.1 (37.6–83.7)	1.03 (0.59–1.81)	0.909	–	–	138	no (n = 79), 6.5 (4.6–9.2)	yes (n = 59), 5.2 (3.5–7.7)	0.80 (0.47–1.34)	0.386	–	–	–	–	–	–	–	–	–	–	–	–	–	–
kitchen in home	305	no (n = 97), 15.1 (10.0–22.9)	yes (n = 208), 22.4 (17.1–29.5)	1.48 (0.91–2.42)	0.115	–	–	166	no (n = 48), 44.4 (25.1–78.5)	yes (n = 118), 60.2 (43.8–82.9)	1.36 (0.73–2.51)	0.328	–	–	138	no (n = 49), 5.3 (3.4–8.2)	yes (n = 89), 6.3 (4.5–8.7)	1.19 (0.69–2.04)	0.527	–	–	–	–	–	–	–	–	–	–	–	–	–	–
refrigerator in home	305	no (n = 132), 15.3 (10.7–21.9)	yes (n = 173), 24.1 (17.9–32.4)	1.57 (0.99–2.49)	0.054	–	–	166	no (n = 63), 50.9 (31.2–83.1)	yes (n = 103), 57.9 (41.2–81.3)	1.14 (0.64–2.02)	0.659	–	–	138	no (n = 69), 5.1 (3.6–7.4)	yes (n = 69), 6.8 (4.7–9.8)	1.33 (0.79–2.22)	0.276	–	–	–	–	–	–	–	–	–	–	–	–	–	–
individuals per room	305	≤4 (n = 157), 19.9 (14.5–27.4)	>4 (n = 148), 19.7 (14.1–27.4)	0.99 (0.63–1.56)	0.959	–	–	166	≤4 (n = 87), 53.5 (35.9–79.7)	>4 (n = 79), 57.0 (38.4–84.6)	1.07 (0.61–1.86)	0.821	–	–	138	≤4 (n = 70), 5.8 (4.1–8.3)	>4 (n = 68), 6.0 (4.0–8.8)	1.02 (0.61–1.72)	0.929	–	–	–	–	–	–	–	–	–	–	–	–	–	–
highest income in household (rupees), mean (sd)*	305	–	–	1.19 (0.81–1.75)	0.376	–	–	166	–	–	1.26 (0.78–2.05)	0.346	–	–	138	NA	NA	0.88 (0.58–1.34)	0.543	–	–	–	–	–	–	–	–	–	–	–	–	–	–
inflammatory biomarkers
α1AT (μg/ml at week of life 6)*§	300	–	–	0.91 (0.67–1.25)	0.575	–	–	163	–	–	1.16 (0.79–1.71)	0.449	–	–	136	–	–	0.81 (0.57–1.16)	0.248	–	–	78	–	–	0.93 (0.72–1.21)	0.601	–	–	43	–	–	0.94 (0.73–1.21)	0.604
α1AT (μg/ml at week of life 10)*§	297	–	–	0.87 (0.66–1.13)	0.284	–	–	162	–	–	0.94 (0.70–1.28)	0.706	–	–	134	–	–	0.98 (0.71–1.36)	0.907	–	–	53	–	–	1.12 (0.77–1.61)	0.552	–	–	48	–	–	1.31 (0.92–1.86)	0.133
MPO (ng/ml at week of life 6)*§	300	–	–	0.96 (0.83–1.12)	0.613	–	–	163	–	–	1.04 (0.87–1.25)	0.664	–	–	136	–	–	0.89 (0.75–1.05)	0.17	–	–	78	–	–	0.94 (0.58–1.50)	0.782	–	–	42	–	–	0.95 (0.65–1.39)	0.807
MPO (ng/ml at week of life 10)*§	297	–	–	0.86 (0.73–1.00)	0.056	–	–	162	–	–	0.93 (0.77–1.12)	0.435	–	–	134	–	–	0.88 (0.73–1.05)	0.154	–	–	53	–	–	1.04 (0.69–1.56)	0.864	–	–	46	–	–	0.77 (0.56–1.07)	0.114
α1AG (μg/ml at week of life 6)*	304	–	–	0.51 (0.21–1.29)	0.155	–	–	165	–	–	0.46 (0.15–1.40)	0.17	–	–	138	–	–	1.03 (0.36–2.89)	0.962	–	–	87	–	–	0.94 (0.52–1.69)	0.833	–	–	–	–	–	–	–
maternal antibodies
maternal RV-IgA (IU/ml)*	305	–	–	0.77 (0.62–0.97)	0.023	†	–	166	–	–	0.71 (0.53–0.94)	0.019	†	–	138	–	–	0.88 (0.69–1.11)	0.278	–	–	103	–	–	0.71 (0.56–0.89)	0.003	0.84 (0.63–1.13)	0.247	45	–	–	0.87 (0.59–1.26)	0.445
breastmilk RV-IgA (IU/ml)*	301	–	–	0.80 (0.66–0.96)	0.018	†	–	163	–	–	0.85 (0.67–1.07)	0.171	–	–	137	–	–	0.83 (0.68–1.01)	0.062	–	–	78	–	–	0.51 (0.29–0.91)	0.022	†	–	29	–	–	1.42 (0.70–2.90)	0.317
maternal RV-IgG (IU/ml)*	305	–	–	0.59 (0.47–0.73)	<0.001	0.59 (0.49–0.71)	<0.001	166	–	–	0.50 (0.38–0.65)	<0.001	0.54 (0.41–0.70)	<0.001	138	–	–	0.78 (0.61–1.00)	0.054	–	–	–	–	–	0.50 (0.28–0.89)	–	–	–	–	–	–	–	–
cord blood RV-IgG (IU/ml)*	305	–	–	0.65 (0.52–0.81)	<0.001	†	–	166	–	–	0.51 (0.38–0.69)	<0.001	†	–	138	–	–	0.84 (0.67–1.07)	0.158	–	–	–	–	–	0.57 (0.27–1.17)	–	–	–	–	–	–	–	–
infant RV-IgG pre-ORV (IU/ml)*	305	–	–	1.24 (0.98–1.57)	0.073	–	–	166	–	–	1.03 (0.74–1.44)	0.862	–	–	138	–	–	0.85 (0.66–1.08)	0.186	–	–	–	–	–	0.64 (0.43–0.97)	–	–	–	–	–	–	–	–
gut microbiota diversity (genus level)
Shannon index (week of life 1), mean (sd)	287	–	–	0.79 (0.42–1.47)	0.448	–	–	155	–	–	0.88 (0.42–1.84)	0.729	–	–	131	–	–	0.44 (0.21-0.91)	0.027	†	–	73	–	–	1.00 (0.43-2.32)	0.999	–	–	53	–	–	1.35 (0.35-5.25)	0.658
Shannon index (week of life 4), mean (sd)	285	–	–	0.80 (0.45–1.41)	0.435	–	–	156	–	–	0.76 (0.38–1.53)	0.445	–	–	128	–	–	0.51 (0.28-0.96)	0.036	†	–	71	–	–	1.33 (0.52-3.39)	0.548	–	–	53	–	–	0.68 (0.17-2.72)	0.579
Shannon index (week of life 6), mean (sd)§	287	–	–	0.90 (0.49–1.63)	0.723	–	–	154	–	–	1.45 (0.68–3.11)	0.332	–	–	132	–	–	0.52 (0.28-0.99)	0.047	0.48 (0.26–0.90)	0.021	66	–	–	0.23 (0.08-0.64)	0.006	0.26 (0.08–0.84)	0.025	48	–	–	0.83 (0.21-3.39)	0.796
Shannon index (week of life 10), mean (sd)§	281	–	–	0.75 (0.36–1.55)	0.434	–	–	160	–	–	0.79 (0.33–1.87)	0.587	–	–	120	–	–	0.82 (0.36-1.90)	0.644	–	–	53	–	–	1.32 (0.49-3.58)	0.574	–	–	51	–	–	0.61 (0.13-2.77)	0.516
Linear regression was used to explore the relationship between each covariate and post-vaccination RV-IgA (log-transformed). Variables with a univariate p value of <0.05 were retained in multivariate models.
α1AG, α1 acid glycoprotein; α1AT, α1-antitrypsin; bOPV, bivalent oral poliovirus vaccine; GMC, geometric mean concentration; IND, India; IPV, inactivated poliovirus vaccine; LRT, likelihood ratio test for fit of model with vs without polio vaccine schedule; MLW, Malawi; MPO, myeloperoxidase; neo+, infected with rotavirus neonatally (defined by detection of rotavirus shedding in week of life 1 or …
