# Supplementary material for: Impact of maternal antibodies and microbiota development on the immunogenicity of oral rotavirus vaccine in African, Indian, and European infants
Source: Nat Commun. 2021 Dec 15;12:7288. doi: 10.1038/s41467-021-27074-1 (PMC8674366; doi:10.1038/s41467-021-27074-1)
Supplement: Supplementary file 7 — Supplementary Data 4 [file 41467_2021_27074_MOESM7_ESM.xlsx]

## Sheet: Genera vs country
Supplementary Data 4A. Geographic discrepancies in genus composition: Malawi vs India.															Supplementary Data 4B. Geographic discrepancies in genus composition: India vs UK.															Supplementary Data 4C. Geographic discrepancies in genus composition: Malawi vs UK.
genus	sample	N, India	prevalence (%), India	mean abundance (%), India	N, Malawi	prevalence (%), Malawi	mean abundance (%), Malawi	p, Fisher's	FDR p, Fisher's	p, Aldex2	FDR p, Aldex2	Random Forests importance (rank)	enriched country		genus	sample	N, India	prevalence (%), India	mean abundance (%), India	N, UK	prevalence (%), UK	mean abundance (%), UK	p, Fisher's	FDR p, Fisher's	p, Aldex2	FDR p, Aldex2	Random Forests importance (rank)	enriched country		genus	sample	N, Malawi	prevalence (%), Malawi	mean abundance (%), Malawi	N, UK	prevalence (%), UK	mean abundance (%), UK	p, Fisher's	FDR p, Fisher's	p, Aldex2	FDR p, Aldex2	Random Forests importance (rank)	enriched country
week of life 1															week of life 1															week of life 1
Bifidobacterium	week of life 1	289	97.6	37.528	81	71.6	14.662	2.51407e-11	3.48379e-10	9.8676e-17	9.57157e-15	1	India		Klebsiella	week of life 1	289	81.3	9.166	59	20.3	5.153	3.91601e-19	2.19297e-17	2.07444e-11	8.50462e-10	1	India		Senegalimassilia	week of life 1	81	53.1	0.189	59	3.4	0.003	5.78931e-11	5.73142e-09	9.41419e-06	0.00022821	3	Malawi
Bacteroides	week of life 1	289	28	2.594	81	77.8	6.75	1.06512e-15	5.16582e-14	8.35891e-11	2.25842e-09	3	Malawi		Parabacteroides	week of life 1	289	12.8	0.316	59	54.2	4.319	4.10948e-11	1.15065e-09	3.83618e-06	2.66823e-05	8	UK		Corynebacterium_1	week of life 1	81	75.3	0.056	59	25.4	0.007	6.57207e-09	3.25318e-07	2.54821e-05	0.000589045	2	Malawi
Collinsella	week of life 1	289	21.5	1.51	81	70.4	4.6	8.45926e-16	5.16582e-14	6.87896e-10	1.31247e-08	4	Malawi		Staphylococcus	week of life 1	289	99.3	10.65	59	91.5	2.66	0.00192101	0.00827513	1.13071e-10	2.98676e-09	2	India		Collinsella	week of life 1	81	70.4	4.604	59	23.7	0.854	6.39211e-08	2.1094e-06	1.02942e-05	0.000294669	6	Malawi
Succinivibrio	week of life 1	289	1.4	0.033	81	32.1	2.644	2.64863e-15	8.5639e-14	0.0126903	0.0362956	16	Malawi		Bacteroides	week of life 1	289	28	2.606	59	67.8	15.912	1.95344e-08	3.64642e-07	1.80374e-08	2.66359e-07	5	UK		Succinivibrio	week of life 1	81	32.1	2.645	59	0	0	9.18013e-08	2.27208e-06	0.0653034	0.15653	17	Malawi
Senegalimassilia	week of life 1	289	10.7	0.083	81	53.1	0.189	6.84158e-15	1.65908e-13	2.11818e-07	2.26384e-06	10	Malawi		Bifidobacterium	week of life 1	289	97.6	37.601	59	79.7	13.773	3.91971e-06	4.88204e-05	3.73788e-07	4.19821e-06	3	India		Klebsiella	week of life 1	81	65.4	3.989	59	20.3	5.153	1.5802e-07	3.1288e-06	0.00253744	0.0182911	4	UK
Phascolarctobacterium	week of life 1	289	1	0.01	81	28.4	0.274	6.50879e-14	1.26271e-12	0.0233089	0.056413	23	Malawi		Streptococcus	week of life 1	289	99.7	12.371	59	94.9	7.634	0.0164004	0.0574013	2.98419e-06	2.54593e-05	4	India		Acinetobacter	week of life 1	81	38.3	0.132	59	3.4	0.121	4.67414e-07	7.71233e-06	0.00204168	0.0138548	13	Malawi
Prevotella_9	week of life 1	289	8.3	0.247	81	45.7	5.546	2.57357e-13	4.1606e-12	1.34025e-05	9.93125e-05	11	Malawi		Clostridioides	week of life 1	289	20.8	0.189	59	0	0	6.10255e-06	4.88204e-05	0.0100938	0.0427045	16	India		Holdemanella	week of life 1	81	33.3	0.098	59	1.7	0.009	8.01465e-07	1.1335e-05	0.0268192	0.0886647	22	Malawi
Sutterella	week of life 1	289	11.4	0.158	81	46.9	1.489	3.04976e-11	3.69783e-10	3.61855e-05	0.000259867	13	Malawi		Haemophilus	week of life 1	289	30.4	0.331	59	62.7	4.58	5.17851e-06	4.88204e-05	7.71794e-06	6.1532e-05	7	UK		Prevotella_9	week of life 1	81	45.7	5.576	59	10.2	0.2	5.49942e-06	6.80554e-05	0.00360649	0.0205008	9	Malawi
Enterococcus	week of life 1	289	65.4	3.026	81	32.1	0.105	1.12488e-07	8.3933e-07	3.47014e-11	9.9608e-10	2	India		Ruminiclostridium_5	week of life 1	289	1.4	0.001	59	16.9	0.045	5.66478e-06	4.88204e-05	0.0972194	0.209901	26	UK		Sutterella	week of life 1	81	46.9	1.494	59	13.6	0.261	2.63172e-05	0.000289489	0.0082757	0.0406694	18	Malawi
Micrococcus	week of life 1	289	0	0	81	17.3	0.004	2.26243e-10	2.4384e-09	0.465702	0.588003	20	Malawi		Bilophila	week of life 1	289	2.4	0.004	59	16.9	0.144	7.18073e-05	0.000502651	0.0752751	0.174294	23	UK		Haemophilus	week of life 1	81	34.6	0.08	59	62.7	4.578	0.0011547	0.00763094	6.4926e-05	0.0011251	8	UK
Holdemanella	week of life 1	289	6.6	0.05	81	33.3	0.098	5.07588e-09	4.9236e-08	0.00892825	0.0301987	30	Malawi		Phascolarctobacterium	week of life 1	289	1	0.011	59	11.9	0.39	0.000230816	0.00143619	0.193392	0.340227	34	UK		Catenibacterium	week of life 1	81	18.5	0.168	59	0	0	0.000169367	0.00167673	0.379632	0.547419	46	Malawi
Streptococcus	week of life 1	289	99.7	12.35	81	100	5.085	1	1	9.18366e-09	1.59398e-07	6	India		Salmonella	week of life 1	289	14.5	0.07	59	0	0	0.000321209	0.00179877	0.111668	0.232552	24	India		Escherichia/Shigella	week of life 1	81	97.5	25.916	59	76.3	17.743	0.000187322	0.00168589	0.0119098	0.06678	1	Malawi
Parabacteroides	week of life 1	289	12.8	0.317	81	42	1.835	3.8242e-08	3.37225e-07	0.00610594	0.0202606	18	Malawi		Neisseria	week of life 1	289	4.2	0.003	59	16.9	0.306	0.00116771	0.00594472	0.1068	0.232119	18	UK		Micrococcus	week of life 1	81	17.3	0.004	59	0	0	0.000332497	0.0027431	0.52077	0.674932	29	Malawi
Corynebacterium_1	week of life 1	289	41.9	0.009	81	75.3	0.056	8.53773e-08	6.90133e-07	2.52871e-06	2.26347e-05	5	Malawi		Alistipes	week of life 1	289	2.8	0.01	59	13.6	0.005	0.0018421	0.00827513	0.267853	0.425508	30	India		Enterococcus	week of life 1	81	32.1	0.105	59	52.5	4.208	0.0231283	0.0710027	0.000793923	0.00746389	10	UK
Staphylococcus	week of life 1	289	99.3	10.64	81	97.5	6.541	0.209758	0.245139	1.02441e-07	1.37097e-06	7	India		Acinetobacter	week of life 1	289	18	0.032	59	3.4	0.121	0.00273679	0.0109472	0.0931118	0.205142	22	UK		Dialister	week of life 1	81	22.2	0.21	59	3.4	0	0.00131036	0.00763094	0.289492	0.455341	41	Malawi
Subdoligranulum	week of life 1	289	1.7	0.027	81	17.3	0.271	9.97978e-07	6.91456e-06	0.560825	0.679654	53	Malawi		Barnesiella	week of life 1	289	1	0.005	59	8.5	0.017	0.00445328	0.0166256	0.350389	0.52066	49	UK		Faecalibacterium	week of life 1	81	14.8	0.126	59	0	0	0.00129682	0.00763094	0.494825	0.662135	32	Malawi
Clostridioides	week of life 1	289	20.8	0.193	81	1.2	0.005	2.08757e-06	1.34996e-05	5.36188e-05	0.000327979	25	India																	Mitsuokella	week of life 1	81	14.8	0.07	59	0	0	0.00129682	0.00763094	0.551239	0.702649	52	Malawi
Klebsiella	week of life 1	289	81.3	9.158	81	65.4	3.988	0.00377463	0.00779019	3.41696e-06	3.05603e-05	9	India																	Slackia	week of life 1	81	19.8	0.117	59	1.7	0	0.00108587	0.00763094	0.31237	0.477969	40	Malawi
Anaerococcus	week of life 1	289	6.9	0.001	81	25.9	0.006	9.94002e-06	6.02613e-05	0.412729	0.541156	21	Malawi																	Pseudomonas	week of life 1	81	13.6	0.024	59	0	0	0.00258026	0.0141914	0.548906	0.705891	47	Malawi
Mitsuokella	week of life 1	289	1.7	0.003	81	14.8	0.07	1.42811e-05	8.14864e-05	0.5965	0.702819	40	Malawi																	Rothia	week of life 1	81	79	0.142	59	54.2	0.323	0.0029556	0.0154002	0.359304	0.590054	12	UK
Catenibacterium	week of life 1	289	3.5	0.043	81	18.5	0.168	2.01673e-05	0.00010296	0.425022	0.554884	51	Malawi																	Anaerococcus	week of life 1	81	25.9	0.006	59	6.8	0	0.00349797	0.017315	0.50024	0.651932	28	Malawi
Sphingomonas	week of life 1	289	0	0	81	8.6	0.007	1.95454e-05	0.00010296	0.42873	0.546119	43	Malawi																	Prevotella_2	week of life 1	81	12.3	0.066	59	0	0	0.00515819	0.0243172	0.511812	0.674213	79	Malawi
Slackia	week of life 1	289	4.2	0.014	81	19.8	0.117	2.4086e-05	0.000116817	0.378321	0.508411	45	Malawi																	Libanicoccus	week of life 1	81	11.1	0.324	59	0	0	0.0103462	0.0426781	0.509768	0.67236	75	Malawi
unassigned_Prevotellaceae	week of life 1	289	0.7	0.017	81	11.1	0.031	2.97494e-05	0.000137414	0.567507	0.682315	71	Malawi																	Olsenella	week of life 1	81	11.1	0.124	59	0	0	0.0103462	0.0426781	0.4895	0.648128	73	Malawi
Faecalibacterium	week of life 1	289	2.4	0.054	81	14.8	0.127	7.8374e-05	0.000330534	0.520932	0.643819	49	Malawi																	unassigned_Prevotellaceae	week of life 1	81	11.1	0.031	59	0	0	0.0103462	0.0426781	0.562779	0.707527	85	Malawi
Negativicoccus	week of life 1	289	2.4	0.001	81	14.8	0.039	7.8374e-05	0.000330534	0.609639	0.723627	35	Malawi
Brevundimonas	week of life 1	289	0	0	81	7.4	0.001	9.48604e-05	0.000368058	0.379922	0.507458	80	Malawi
Coriobacteriaceae_UCG-003	week of life 1	289	0	0	81	7.4	0.019	9.48604e-05	0.000368058	0.470368	0.588683	97	Malawi
Enhydrobacter	week of life 1	289	0.7	0	81	9.9	0.004	0.00012079	0.00043395	0.495666	0.617102	50	Malawi
unassigned_Saccharimonadales	week of life 1	289	3.8	0.001	81	17.3	0.007	0.00011827	0.00043395	0.558795	0.677133	32	Malawi
Atopobium	week of life 1	289	0.3	0	81	8.6	0.007	0.000128472	0.000445064	0.508731	0.629893	63	Malawi
Acinetobacter	week of life 1	289	18	0.032	81	38.3	0.132	0.000246141	0.000823298	0.0310993	0.0804382	26	Malawi
Anaerovibrio	week of life 1	289	0	0	81	6.2	0.15	0.00045558	0.00147304	0.372797	0.491631	90	Malawi
Peptostreptococcus	week of life 1	289	0.3	0	81	7.4	0.001	0.000546751	0.00165734	0.281359	0.397	89	Malawi
Solobacterium	week of life 1	289	0.3	0.001	81	7.4	0.018	0.000546751	0.00165734	0.392621	0.511073	94	Malawi
Prevotella_2	week of life 1	289	2.4	0.105	81	12.3	0.067	0.00077965	0.0022917	0.580745	0.696188	69	India
Dialister	week of life 1	289	8	0.036	81	22.2	0.21	0.000957863	0.00265465	0.378789	0.50596	38	Malawi
Flavonifractor	week of life 1	289	3.8	0.046	81	14.8	0.067	0.00095291	0.00265465	0.552514	0.668644	57	Malawi
unassigned_Lachnospiraceae	week of life 1	289	20.8	0.948	81	39.5	0.932	0.00121733	0.00328004	0.0806027	0.168514	22	India
Ruminococcus_2	week of life 1	289	1	0.013	81	8.6	0.1	0.00130186	0.00341299	0.474535	0.601001	87	Malawi
Salmonella	week of life 1	289	14.5	0.07	81	2.5	0	0.00159666	0.00407568	0.00113182	0.00432416	34	India
Coprococcus_3	week of life 1	289	1.7	0.003	81	9.9	0.043	0.00191165	0.00475461	0.463858	0.59276	84	Malawi
Aerococcus	week of life 1	289	0.3	0	81	6.2	0.001	0.00225918	0.00509628	0.396776	0.515759	78	Malawi
Allorhizobium-Neorhizobium-Pararhizobium-Rhizobium	week of life 1	289	0.3	0	81	6.2	0.009	0.00225918	0.00509628	0.241887	0.359995	79	Malawi
Chryseobacterium	week of life 1	289	0.3	0	81	6.2	0.399	0.00225918	0.00509628	0.233727	0.340018	74	Malawi
Pseudoglutamicibacter	week of life 1	289	0.3	0	81	6.2	0.018	0.00225918	0.00509628	0.216997	0.316431	58	Malawi
Escherichia/Shigella	week of life 1	289	86.2	13.273	81	97.5	25.91	0.00256369	0.00565177	0.00107945	0.00596832	8	Malawi
Agathobacter	week of life 1	289	1.4	0.014	81	8.6	0.109	0.00294388	0.00634569	0.408881	0.530471	73	Malawi
Prevotella	week of life 1	289	5.2	0.001	81	16	0.009	0.00306001	0.00645262	0.556536	0.677982	36	Malawi
Lachnospiraceae_NK4A136_group	week of life 1	289	1	0.001	81	7.4	0.166	0.00445453	0.0086418	0.482868	0.60053	88	Malawi
Ruminococcus_1	week of life 1	289	1	0.001	81	7.4	0.053	0.00445453	0.0086418	0.344032	0.466246	96	Malawi
Stenotrophomonas	week of life 1	289	1	0	81	7.4	0.054	0.00445453	0.0086418	0.36443	0.485712	48	Malawi
Clostridium_sensu_stricto_1	week of life 1	289	29.4	0.567	81	46.9	3.035	0.00483355	0.00919323	0.0728084	0.163866	14	Malawi
Dorea	week of life 1	289	1.7	0.033	81	8.6	0.006	0.00581169	0.010841	0.374722	0.498534	60	India
Desulfovibrio	week of life 1	289	0.7	0.001	81	6.2	0.01	0.00654024	0.0117482	0.234327	0.34227	93	Malawi
Kocuria	week of life 1	289	0.7	0	81	6.2	0.001	0.00654024	0.0117482	0.292004	0.403986	76	Malawi
Enterobacter	week of life 1	289	36.3	0.286	81	24.7	0.13	0.0623593	0.0840118	0.00381728	0.012598	24	India
Erysipelatoclostridium	week of life 1	289	8.3	0.082	81	19.8	0.858	0.00726356	0.0128103	0.585488	0.703063	27	Malawi
Granulicatella	week of life 1	289	8.7	0.002	81	19.8	0.005	0.00837998	0.0145153	0.578029	0.693241	28	Malawi
Enterorhabdus	week of life 1	289	1.4	0.002	81	7.4	0.01	0.00918354	0.0150984	0.379448	0.504169	85	Malawi
Gardnerella	week of life 1	289	1.4	0	81	7.4	0.004	0.00918354	0.0150984	0.389094	0.507805	54	Malawi
Ruminococcaceae_UCG-002	week of life 1	289	1.4	0.006	81	7.4	0.225	0.00918354	0.0150984	0.336489	0.452584	83	Malawi
Pseudomonas	week of life 1	289	4.8	0.004	81	13.6	0.024	0.0104476	0.0168903	0.550099	0.670412	39	Malawi
Lachnospira	week of life 1	289	1	0.001	81	6.2	0.012	0.014438	0.0225885	0.241377	0.358475	95	Malawi
unassigned_Muribaculaceae	week of life 1	289	1	0.002	81	6.2	0.035	0.014438	0.0225885	0.227698	0.330589	92	Malawi
Actinomyces	week of life 1	289	13.8	0.025	81	25.9	0.017	0.0166499	0.0250734	0.621971	0.735268	33	India
Bilophila	week of life 1	289	2.4	0.004	81	8.6	0.001	0.0170603	0.0250734	0.208226	0.315391	91	India
Peptoniphilus	week of life 1	289	2.4	0.001	81	8.6	0.001	0.0170603	0.0250734	0.348721	0.471263	81	India
Roseburia	week of life 1	289	1.7	0.028	81	7.4	0.074	0.0166711	0.0250734	0.258785	0.369042	66	Malawi
Veillonella	week of life 1	289	62.6	3.354	81	76.5	8.264	0.0240127	0.0347647	0.0265698	0.0828851	12	Malawi
Bradyrhizobium	week of life 1	289	2.1	0	81	7.4	0.001	0.0275306	0.0392716	0.20324	0.319405	67	Malawi
week of life 4															week of life 4															week of life 4
Bifidobacterium	week of life 4	287	98.6	46.703	75	89.3	20.971	0.000590863	0.00149	4.53655e-15	5.2624e-13	1	India		Bifidobacterium	week of life 4	287	98.6	46.822	59	78	14.434	4.2648e-08	1.08042e-06	5.2411e-12	3.52153e-10	1	India		Acinetobacter	week of life 4	75	66.7	2.446	59	10.2	0.029	1.46048e-11	1.8402e-09	3.36247e-07	2.72758e-05	2	Malawi
Micrococcus	week of life 4	287	0	0	75	25.3	0.008	1.36778e-14	1.58663e-12	0.0252758	0.0676868	16	Malawi		Streptococcus	week of life 4	287	100	10.659	59	93.2	2.866	0.000775524	0.00346705	1.58087e-11	6.05875e-10	2	India		Corynebacterium_1	week of life 4	75	81.3	0.106	59	28.8	0.005	8.38684e-10	3.52247e-08	6.53843e-06	0.00029328	1	Malawi
Enhydrobacter	week of life 4	287	1	0	75	29.3	0.043	8.04781e-14	3.5141e-12	0.0135318	0.0400726	10	Malawi		Corynebacterium_1	week of life 4	287	71.4	0.034	59	28.8	0.005	1.44711e-09	1.0998e-07	4.65801e-08	9.84963e-07	6	India		Senegalimassilia	week of life 4	75	49.3	0.25	59	3.4	0.009	7.0343e-10	3.52247e-08	0.00029079	0.00423983	3	Malawi
Prevotella_9	week of life 4	287	7.7	0.742	75	46.7	5.014	9.08819e-14	3.5141e-12	0.000538372	0.002932	4	Malawi		Dolosigranulum	week of life 4	287	42.5	0.02	59	5.1	0	3.63104e-09	1.37979e-07	3.8375e-05	0.000270426	11	India		Prevotella_9	week of life 4	75	46.7	5.013	59	3.4	0.15	4.06359e-09	1.28003e-07	0.000646071	0.00795307	5	Malawi
Acinetobacter	week of life 4	287	21.6	0.02	75	66.7	2.446	4.82752e-13	1.39998e-11	8.00114e-10	3.06155e-08	2	Malawi		Staphylococcus	week of life 4	287	97.6	1.941	59	78	1.237	9.16135e-07	1.16044e-05	2.10688e-07	3.61511e-06	4	India		Collinsella	week of life 4	75	66.7	2.135	59	22	1.314	2.93036e-07	7.38452e-06	0.000871825	0.0111735	4	Malawi
Dialister	week of life 4	287	7.3	0.046	75	44	0.24	8.60945e-13	1.99739e-11	0.000145886	0.000999905	8	Malawi		Alistipes	week of life 4	287	0.7	0.013	59	16.9	0.258	5.24902e-07	8.60233e-06	0.113402	0.23292	42	UK		Faecalibacterium	week of life 4	75	25.3	0.25	59	0	0	6.01341e-06	0.000108241	0.120439	0.284537	19	Malawi
Faecalibacterium	week of life 4	287	1	0.052	75	25.3	0.25	1.26882e-11	2.10262e-10	0.101951	0.201311	17	Malawi		Parabacteroides	week of life 4	287	12.5	0.674	59	42.4	5.165	5.65943e-07	8.60233e-06	0.00132101	0.00858583	12	UK		Micrococcus	week of life 4	75	25.3	0.008	59	0	0	6.01341e-06	0.000108241	0.0723779	0.206351	25	Malawi
Phascolarctobacterium	week of life 4	287	1.4	0.001	75	26.7	0.106	1.21722e-11	2.10262e-10	0.0888679	0.175639	21	Malawi		Klebsiella	week of life 4	287	84.7	2.957	59	54.2	9.671	1.31432e-06	1.42697e-05	0.410749	0.660584	5	UK		Enhydrobacter	week of life 4	75	29.3	0.043	59	1.7	0	1.1899e-05	0.000187409	0.0552437	0.174364	18	Malawi
Streptococcus	week of life 4	287	100	10.608	75	100	4.49	1	1	6.15572e-12	3.34323e-10	3	India		Bacteroides	week of life 4	287	30.3	2.39	59	61	17.136	1.96414e-05	0.000165861	1.04433e-05	0.00012791	3	UK		Dialister	week of life 4	75	44	0.239	59	10.2	0.033	1.72478e-05	0.000241469	0.00345151	0.024017	6	Malawi
Chryseobacterium	week of life 4	287	0	0	75	18.7	0.177	9.50044e-11	1.37756e-09	0.429227	0.564	36	Malawi		unassigned_Erysipelotrichaceae	week of life 4	287	2.4	0.016	59	18.6	0.144	1.82167e-05	0.000165861	0.263311	0.427987	34	UK		Succinivibrio	week of life 4	75	22.7	0.109	59	0	0	2.70514e-05	0.000340847	0.229875	0.415005	34	Malawi
Succinivibrio	week of life 4	287	1	0.005	75	22.7	0.108	3.32817e-10	4.28964e-09	0.29815	0.425336	29	Malawi		Eggerthella	week of life 4	287	6.6	0.041	59	27.1	0.034	2.47169e-05	0.000187848	0.0817667	0.18273	20	India		Dolosigranulum	week of life 4	75	30.7	0.025	59	5.1	0	0.000143571	0.00164454	0.0824791	0.228097	15	Malawi
Collinsella	week of life 4	287	29.3	1.774	75	66.7	2.135	6.53894e-09	7.58517e-08	5.45371e-05	0.000580662	9	Malawi		Bilophila	week of life 4	287	2.8	0.003	59	18.6	0.347	3.75188e-05	0.000259221	0.250611	0.396395	39	UK		Enterococcus	week of life 4	75	36	0.207	59	62.7	0.686	0.00297246	0.0162839	0.000101591	0.00230857	10	UK
Brevundimonas	week of life 4	287	0	0	75	14.7	0.003	1.62942e-08	1.71829e-07	0.348569	0.481307	52	Malawi		Ruminiclostridium_5	week of life 4	287	1.7	0.001	59	15.3	0.05	6.95581e-05	0.000440534	0.300002	0.464	36	UK		Olsenella	week of life 4	75	18.7	0.204	59	0	0	0.000256779	0.00248878	0.396463	0.59529	31	Malawi
Senegalimassilia	week of life 4	287	16.4	0.147	75	49.3	0.251	1.88986e-08	1.82686e-07	0.00186813	0.00982044	18	Malawi		Raoultella	week of life 4	287	5.6	0.009	59	22	0.448	0.000226585	0.00132465	0.111831	0.239557	21	UK		Eggerthella	week of life 4	75	4	0.003	59	27.1	0.034	0.000252753	0.00248878	0.00561484	0.0330428	26	UK
Sutterella	week of life 4	287	13.6	0.106	75	44	1.563	4.82618e-08	4.30643e-07	0.00280656	0.0121116	6	Malawi		Rothia	week of life 4	287	80.8	0.283	59	57.6	0.26	0.000290538	0.00157721	0.000778507	0.00681441	10	India		Sutterella	week of life 4	75	44	1.563	59	15.3	0.381	0.000365144	0.00328629	0.0301529	0.12223	16	Malawi
Parabacteroides	week of life 4	287	12.5	0.669	75	42.7	2.452	5.36732e-08	4.44721e-07	0.00722928	0.0273736	20	Malawi		Phascolarctobacterium	week of life 4	287	1.4	0.001	59	11.9	0.382	0.000570814	0.00289213	0.400221	0.581154	57	UK		Holdemanella	week of life 4	75	21.3	0.249	59	1.7	0.025	0.000462912	0.00388846	0.225562	0.412884	30	Malawi
Sphingomonas	week of life 4	287	0	0	75	13.3	0.01	8.82391e-08	6.82383e-07	0.612322	0.734514	74	Malawi		Gemella	week of life 4	287	62	0.043	59	37.3	0.049	0.000765828	0.00346705	0.0143042	0.065798	15	UK		Libanicoccus	week of life 4	75	17.3	1.06	59	0	0	0.000542767	0.00402286	0.459859	0.654507	33	Malawi
Aerococcus	week of life 4	287	0.3	0	75	13.3	0.002	8.07689e-07	5.57588e-06	0.549413	0.677404	45	Malawi		Intestinibacter	week of life 4	287	1	0.001	59	10.2	0.003	0.00107928	0.00455696	0.469257	0.636684	60	UK		unassigned_Erysipelotrichaceae	week of life 4	75	1.3	0.004	59	18.6	0.144	0.000524768	0.00402286	0.0325105	0.107667	52	UK
Porphyromonas	week of life 4	287	2.4	0.001	75	20	0.011	8.17155e-07	5.57588e-06	0.572006	0.694779	38	Malawi		Barnesiella	week of life 4	287	0.7	0.004	59	8.5	0.117	0.00197402	0.00789607	0.480687	0.651222	69	UK		Slackia	week of life 4	75	20	0.049	59	1.7	0.003	0.000900372	0.0063026	0.448608	0.639743	41	Malawi
Brevibacterium	week of life 4	287	0.7	0.001	75	14.7	0.018	8.81385e-07	5.68004e-06	0.564913	0.694674	34	Malawi		Clostridioides	week of life 4	287	15	0.158	59	1.7	0.004	0.00240551	0.00914093	0.0658691	0.16023	22	India		Catenibacterium	week of life 4	75	16	0.103	59	0	0	0.00114481	0.00759188	0.500757	0.68341	48	Malawi
Bacteroides	week of life 4	287	30.3	2.383	75	61.3	9.46	1.62027e-06	9.89216e-06	3.50106e-06	5.92844e-05	7	Malawi		Escherichia/Shigella	week of life 4	287	90.6	14.017	59	76.3	16.005	0.00380754	0.0137797	0.365872	0.62271	8	UK		Chryseobacterium	week of life 4	75	18.7	0.177	59	1.7	0	0.00174211	0.0109753	0.448768	0.640985	42	Malawi
Pseudoclavibacter	week of life 4	287	0	0	75	10.7	0.01	2.49356e-06	1.3774e-05	0.444148	0.571846	69	Malawi		Butyricimonas	week of life 4	287	0	0	59	5.1	0.056	0.00475008	0.0144403	0.551808	0.715832	76	UK		Brachybacterium	week of life 4	75	13.3	0.004	59	0	0	0.00244558	0.0140065	0.410591	0.606718	75	Malawi
Sphingobium	week of life 4	287	0	0	75	10.7	0.018	2.49356e-06	1.3774e-05	0.520629	0.652919	94	Malawi		Coprobacter	week of life 4	287	0	0	59	5.1	0.03	0.00475008	0.0144403	0.48161	0.653083	75	UK		Sphingomonas	week of life 4	75	13.3	0.01	59	0	0	0.00244558	0.0140065	0.541462	0.72555	103	Malawi
Brachybacterium	week of life 4	287	0.7	0	75	13.3	0.004	4.03189e-06	2.03347e-05	0.549822	0.682116	60	Malawi		Odoribacter	week of life 4	287	1	0.016	59	8.5	0.038	0.00457214	0.0144403	0.491862	0.660758	59	UK		Kocuria	week of life 4	75	12	0.004	59	0	0	0.0047362	0.0238705	0.527986	0.710708	78	Malawi
Subdoligranulum	week of life 4	287	0.7	0.002	75	13.3	0.015	4.03189e-06	2.03347e-05	0.546372	0.665974	56	Malawi		unassigned_Bacillaceae	week of life 4	287	0	0	59	5.1	0.001	0.00475008	0.0144403	0.507204	0.68367	72	UK		Solobacterium	week of life 4	75	12	0.048	59	0	0	0.0047362	0.0238705	0.521722	0.709632	82	Malawi
Slackia	week of life 4	287	3.1	0.003	75	20	0.049	4.37447e-06	2.11433e-05	0.578382	0.708034	66	Malawi		Haemophilus	week of life 4	287	35.9	0.169	59	52.5	2.451	0.0191777	0.045547	0.00279391	0.017722	7	UK		Intestinibacter	week of life 4	75	0	0	59	10.2	0.003	0.00627718	0.0304202	0.0911107	0.214699	94	UK
Pseudomonas	week of life 4	287	4.9	0.002	75	22.7	0.033	1.11595e-05	5.17803e-05	0.330851	0.46993	28	Malawi		Salmonella	week of life 4	287	16.4	0.086	59	3.4	0.033	0.0069146	0.0194633	0.0905289	0.197579	27	India		Pseudoclavibacter	week of life 4	75	10.7	0.01	59	0	0	0.00916103	0.0412247	0.583677	0.758521	60	Malawi
Enterococcus	week of life 4	287	60.3	1.263	75	36	0.208	0.000231609	0.000814142	3.05124e-06	5.40829e-05	14	India		Senegalimassilia	week of life 4	287	16.4	0.148	59	3.4	0.01	0.0069146	0.0194633	0.0772869	0.189945	33	India		Sphingobium	week of life 4	75	10.7	0.018	59	0	0	0.00916103	0.0412247	0.539309	0.729609	113	Malawi
Agathobacter	week of life 4	287	1	0.008	75	13.3	0.073	1.45336e-05	6.48421e-05	0.553674	0.681776	48	Malawi		Clostridium_sensu_stricto_1	week of life 4	287	27.9	0.794	59	45.8	2.161	0.00858009	0.0231593	0.0218686	0.0857787	14	UK		Prevotella	week of life 4	75	36	0.036	59	15.3	0.009	0.0102033	0.0443314	0.0498123	0.170962	20	Malawi
Ezakiella	week of life 4	287	3.8	0.001	75	20	0.007	1.80243e-05	7.46722e-05	0.438085	0.577179	41	Malawi		Terrisporobacter	week of life 4	287	0.7	0	59	6.8	0.109	0.00883711	0.0231593	0.510309	0.669437	71	UK		Brevibacterium	week of life 4	75	14.7	0.018	59	1.7	0	0.0121421	0.0449971	0.535922	0.716486	53	Malawi
Solobacterium	week of life 4	287	0.7	0	75	12	0.048	1.79546e-05	7.46722e-05	0.4884	0.625672	91	Malawi		Neisseria	week of life 4	287	3.5	0	59	11.9	0.026	0.0141828	0.0359299	0.540973	0.711451	38	UK		Brevundimonas	week of life 4	75	14.7	0.003	59	1.7	0	0.0121421	0.0449971	0.43694	0.628898	68	Malawi
Stenotrophomonas	week of life 4	287	1.7	0	75	14.7	0.042	2.84563e-05	0.000113825	0.555921	0.691621	54	Malawi		Parasutterella	week of life 4	287	0.3	0	59	5.1	0.001	0.0166738	0.0408776	0.517314	0.68839	74	UK		Staphylococcus	week of life 4	75	93.3	1.52	59	78	1.237	0.0115015	0.0449971	0.0967697	0.309365	7	Malawi
Prevotella	week of life 4	287	13.6	0.011	75	36	0.036	3.32943e-05	0.000128738	0.0113246	0.0405613	19	Malawi		Veillonella	week of life 4	287	89.2	7.676	59	88.1	13.465	0.819725	0.877452	0.00895132	0.048545	13	UK		Stenotrophomonas	week of life 4	75	14.7	0.042	59	1.7	0	0.0121421	0.0449971	0.575438	0.748695	79	Malawi
Holdemanella	week of life 4	287	4.9	0.027	75	21.3	0.249	3.49321e-05	0.000130714	0.281715	0.41811	35	Malawi																	Ruminiclostridium_5	week of life 4	75	2.7	0.001	59	15.3	0.049	0.0108892	0.0449971	0.0560464	0.160299	58	UK
Alistipes	week of life 4	287	0.7	0.013	75	10.7	0.109	7.76313e-05	0.000281414	0.422748	0.557191	79	Malawi
Staphylococcus	week of life 4	287	97.6	1.937	75	93.3	1.518	0.0790163	0.105355	7.49502e-05	0.000826089	5	India
Gardnerella	week of life 4	287	0.7	0	75	9.3	0.002	0.000324763	0.00101884	0.496428	0.624369	73	Malawi
Helcobacillus	week of life 4	287	0	0	75	6.7	0.006	0.00034254	0.00101884	0.326077	0.45081	95	Malawi
Moryella	week of life 4	287	0	0	75	6.7	0.003	0.00034254	0.00101884	0.279669	0.399769	111	Malawi
Olsenella	week of life 4	287	4.9	0.016	75	18.7	0.216	0.000303181	0.00101884	0.587498	0.714352	44	Malawi
Sphingobacterium	week of life 4	287	0.7	0	75	9.3	0.007	0.000324763	0.00101884	0.525544	0.652382	75	Malawi
Variovorax	week of life 4	287	0	0	75	6.7	0.005	0.00034254	0.00101884	0.362653	0.490337	104	Malawi
Allorhizobium-Neorhizobium-Pararhizobium-Rhizobium	week of life 4	287	0.3	0	75	8	0.007	0.000392045	0.00105761	0.408408	0.544496	101	Malawi
Lelliottia	week of life 4	287	0.3	0	75	8	0.011	0.000392045	0.00105761	0.307469	0.423064	96	Malawi
Pseudoglutamicibacter	week of life 4	287	0.3	0.002	75	8	0.024	0.000392045	0.00105761	0.461887	0.598819	85	Malawi
Psychrobacter	week of life 4	287	0.3	0.001	75	8	0.01	0.000392045	0.00105761	0.404222	0.539495	78	Malawi
Blautia	week of life 4	287	3.1	0.011	75	14.7	0.015	0.000523624	0.00138046	0.46798	0.610656	47	Malawi
Enterorhabdus	week of life 4	287	1.4	0.009	75	10.7	0.123	0.000590863	0.00149	0.452731	0.58717	89	Malawi
Gemella	week of life 4	287	62	0.043	75	45.3	0.032	0.012087	0.0192067	0.000197323	0.00172858	24	India
Actinomyces	week of life 4	287	20.2	0.097	75	40	0.055	0.000762111	0.00188095	0.0252014	0.0755231	23	India
Negativicoccus	week of life 4	287	9.8	0.036	75	25.3	0.014	0.000846816	0.00204647	0.427201	0.57331	25	India
Bilophila	week of life 4	287	2.8	0.003	75	13.3	0.044	0.000883897	0.00209249	0.536359	0.666802	65	Malawi
Salmonella	week of life 4	287	16.4	0.086	75	2.7	0.456	0.00100749	0.00233737	0.00373573	0.0121037	40	Malawi
Mitsuokella	week of life 4	287	0.7	0.002	75	8	0.063	0.00130812	0.00297533	0.361177	0.511708	81	Malawi
Campylobacter	week of life 4	287	3.8	0.159	75	14.7	0.085	0.0015199	0.00326498	0.589926	0.718661	58	India
Kocuria	week of life 4	287	2.4	0.001	75	12	0.004	0.00148442	0.00326498	0.393639	0.527371	50	Malawi
Lawsonella	week of life 4	287	3.8	0.001	75	14.7	0.002	0.0015199	0.00326498	0.54487	0.682025	64	Malawi
Microbacterium	week of life 4	287	0	0	75	5.3	0	0.00172717	0.00351495	0.270654	0.39481	109	India
Achromobacter	week of life 4	287	0	0	75	5.3	0.001	0.00172717	0.00351495	0.279668	0.409645	112	Malawi
unassigned_Weeksellaceae	week of life 4	287	0	0	75	5.3	0.001	0.00172717	0.00351495	0.221536	0.334036	90	Malawi
Peptostreptococcus	week of life 4	287	4.9	0.004	75	16	0.003	0.00220284	0.00433101	0.576212	0.709725	63	India
Catenibacterium	week of life 4	287	4.9	0.04	75	16	0.103	0.00220284	0.00433101	0.515028	0.647033	61	Malawi
Paracoccus	week of life 4	287	1	0.001	75	8	0.003	0.00327483	0.00633133	0.373098	0.502656	106	Malawi
Libanicoccus	week of life 4	287	6.3	0.123	75	17.3	1.06	0.00463636	0.00881669	0.493824	0.627804	57	Malawi
Ruminococcaceae_UCG-002	week of life 4	287	0.7	0.008	75	6.7	0	0.00503784	0.00913108	0.259936	0.385743	77	India
Atopobium	week of life 4	287	16.4	0.024	75	32	0.033	0.00497003	0.00913108	0.442934	0.589089	31	Malawi
Coprococcus_3	week of life 4	287	0.7	0.001	75	6.7	0.01	0.00503784	0.00913108	0.291496	0.419799	113	Malawi
Bradyrhizobium	week of life 4	287	1.4	0	75	8	0.001	0.00683496	0.0118337	0.322868	0.445006	97	Malawi
Prevotella_2	week of life 4	287	1.4	0.015	75	8	0.15	0.00683496	0.0118337	0.542865	0.671108	99	Malawi
unassigned_Prevotellaceae	week of life 4	287	1.4	0.02	75	8	0.141	0.00683496	0.0118337	0.366751	0.492383	108	Malawi
Brucella	week of life 4	287	0.3	0	75	5.3	0.001	0.0072657	0.0120403	0.254443	0.373691	116	Malawi
Coriobacteriaceae_UCG-003	week of life 4	287	0.3	0	75	5.3	0.061	0.0072657	0.0120403	0.299418	0.41743	114	Malawi
Methylobacterium	week of life 4	287	0.3	0	75	5.3	0.004	0.0072657	0.0120403	0.30096	0.42546	105	Malawi
Rothia	week of life 4	287	80.8	0.282	75	70.7	0.277	0.0590826	0.0835802	0.00221476	0.0132144	13	India
Clostridioides	week of life 4	287	15	0.158	75	4	0.019	0.0103334	0.0168827	0.00360119	0.0146562	46	India
Ruminococcus_2	week of life 4	287	1	0.009	75	6.7	0	0.011254	0.0181315	0.429446	0.565365	88	India
Dolosigranulum	week of life 4	287	42.5	0.02	75	30.7	0.025	0.0653268	0.0891519	0.00444075	0.0205701	27	Malawi
Lachnoanaerobaculum	week of life 4	287	0.7	0	75	5.3	0.001	0.0183583	0.0280205	0.254535	0.369983	98	Malawi
Roseburia	week of life 4	287	0.7	0.001	75	5.3	0.045	0.0183583	0.0280205	0.178484	0.290004	102	Malawi
unassigned_Saccharimonadaceae	week of life 4	287	0.7	0	75	5.3	0.002	0.0183583	0.0280205	0.206986	0.324144	100	Malawi
Lactococcus	week of life 4	287	5.6	0.009	75	1.3	0	0.215221	0.257377	0.0158908	0.042006	83	India
Klebsiella	week of life 4	287	84.7	2.954	75	74.7	3.654	0.0585312	0.0835802	0.0107404	0.044937	12	Malawi
week of life 6															week of life 6 (India) or 8 (UK)															week of life 6 (Malawi) or 8 (UK)
Acinetobacter	week of life 6	289	20.4	0.024	68	69.1	1.328	4.40718e-14	4.27497e-12	5.57464e-10	3.53623e-08	1	Malawi		Streptococcus	week of life 6/8	289	100	9.941	53	96.2	2.169	0.0236319	0.0551411	1.80734e-15	1.51817e-13	1	India		Acinetobacter	week of life 6/8	68	69.1	1.314	53	7.5	0.002	1.39648e-12	1.57802e-10	1.38302e-08	1.30916e-06	1	Malawi
Enhydrobacter	week of life 6	289	2.8	0	68	33.8	0.024	2.14626e-12	1.04094e-10	0.0186796	0.0588251	10	Malawi		Bifidobacterium	week of life 6/8	289	100	45.542	53	88.7	14.54	1.07957e-05	0.000113355	4.05288e-12	1.70221e-10	2	India		Corynebacterium_1	week of life 6/8	68	73.5	0.035	53	18.9	0.003	1.90047e-09	1.07376e-07	1.05058e-06	5.67423e-05	2	Malawi
Micrococcus	week of life 6	289	0	0	68	20.6	0.009	2.5463e-11	8.23304e-10	0.457101	0.599457	21	Malawi		Corynebacterium_1	week of life 6/8	289	68.2	0.021	53	18.9	0.003	2.52493e-11	2.12094e-09	4.82464e-08	8.78255e-07	7	India		Enhydrobacter	week of life 6/8	68	33.8	0.024	53	0	0	4.69207e-07	1.76735e-05	0.0149404	0.0583063	8	Malawi
Dialister	week of life 6	289	9.7	0.093	68	42.6	0.659	1.56643e-09	3.79859e-08	0.00175846	0.0103628	12	Malawi		Staphylococcus	week of life 6/8	289	95.2	0.774	53	64.2	0.306	3.13433e-09	9.1884e-08	3.771e-09	8.98929e-08	3	India		Senegalimassilia	week of life 6/8	68	48.5	0.244	53	9.4	0.054	3.36091e-06	9.49458e-05	0.00205401	0.0167023	5	Malawi
Bifidobacterium	week of life 6	289	100	45.581	68	97.1	29.232	0.035848	0.0610046	2.08002e-09	1.01748e-07	2	India		Dolosigranulum	week of life 6/8	289	45.7	0.013	53	5.7	0.001	3.28157e-09	9.1884e-08	4.38151e-07	6.48251e-06	10	India		Prevotella_9	week of life 6/8	68	30.9	4.122	53	1.9	0.523	2.17684e-05	0.000491966	0.0427343	0.131209	14	Malawi
Brachybacterium	week of life 6	289	0.3	0	68	17.6	0.013	1.08439e-08	2.10371e-07	0.369788	0.51868	32	Malawi		Klebsiella	week of life 6/8	289	88.6	4.663	53	58.5	3.919	8.29413e-07	1.74177e-05	0.00498387	0.0295379	6	India		Collinsella	week of life 6/8	68	61.8	1.151	53	24.5	1.564	4.97349e-05	0.000936674	0.00830656	0.0513562	6	UK
Brevundimonas	week of life 6	289	0	0	68	14.7	0.003	3.56319e-08	5.47904e-07	0.386139	0.529142	51	Malawi		unassigned_Erysipelotrichaceae	week of life 6/8	289	2.4	0.013	53	22.6	0.109	1.29596e-06	2.17721e-05	0.220685	0.364292	23	UK		Streptococcus	week of life 6/8	68	100	6.425	53	96.2	2.167	0.189807	0.315415	5.45469e-05	0.00148981	4	Malawi
Senegalimassilia	week of life 6	289	15.6	0.142	68	48.5	0.245	3.95395e-08	5.47904e-07	0.00330307	0.01731	6	Malawi		Parabacteroides	week of life 6/8	289	14.5	0.739	53	45.3	3.642	1.73957e-06	2.4354e-05	0.0012229	0.00789469	13	UK		Dolosigranulum	week of life 6/8	68	35.3	0.006	53	5.7	0.001	0.000115977	0.00163818	0.0139554	0.0591867	12	Malawi
Enterococcus	week of life 6	289	71.3	1.78	68	44.1	0.469	5.10256e-05	0.000176767	2.74542e-07	8.54308e-06	4	India		Alistipes	week of life 6/8	289	2.1	0.047	53	20.8	0.217	2.80758e-06	3.3691e-05	0.19878	0.337658	40	UK		Libanicoccus	week of life 6/8	68	22.1	0.702	53	0	0	0.000113587	0.00163818	0.189664	0.343303	22	Malawi
Chryseobacterium	week of life 6	289	1	0.001	68	16.2	0.019	1.32564e-06	1.16897e-05	0.362493	0.500633	44	Malawi		Bilophila	week of life 6/8	289	2.1	0.002	53	18.9	0.121	1.38966e-05	0.000129702	0.232604	0.362116	45	UK		Staphylococcus	week of life 6/8	68	89.7	1.434	53	64.2	0.305	0.000835183	0.00786464	7.14213e-05	0.00167464	3	Malawi
Gardnerella	week of life 6	289	0	0	68	11.8	0.002	1.22248e-06	1.16897e-05	0.509238	0.653895	43	Malawi		Haemophilus	week of life 6/8	289	31.5	0.042	53	56.6	1.105	0.000878105	0.00388215	1.75784e-05	0.000204694	5	UK		unassigned_Erysipelotrichaceae	week of life 6/8	68	1.5	0.001	53	22.6	0.109	0.000193444	0.0024288	0.0322567	0.0976351	32	UK
Luteimonas	week of life 6	289	0	0	68	11.8	0.004	1.22248e-06	1.16897e-05	0.534877	0.675401	71	Malawi		Phascolarctobacterium	week of life 6/8	289	1.7	0.004	53	17	0.811	2.96463e-05	0.000227091	0.279483	0.429643	49	UK		Micrococcus	week of life 6/8	68	20.6	0.009	53	0	0	0.000241549	0.00272951	0.311996	0.475362	40	Malawi
Parabacteroides	week of life 6	289	14.5	0.748	68	42.6	1.868	1.10999e-06	1.16897e-05	0.0112235	0.0430055	14	Malawi		Ruminiclostridium_5	week of life 6/8	289	2.4	0.001	53	18.9	0.046	2.97381e-05	0.000227091	0.278975	0.4185	44	UK		Clostridium_sensu_stricto_1	week of life 6/8	68	22.1	1.681	53	52.8	2.313	0.000571031	0.00586605	0.00102443	0.0098697	10	UK
Sutterella	week of life 6	289	13.8	0.075	68	41.2	0.473	1.60104e-06	1.29418e-05	0.00896818	0.0377929	11	Malawi		Intestinibacter	week of life 6/8	289	2.1	0.002	53	17	0.004	6.52464e-05	0.000456725	0.161315	0.27817	29	UK		Eggerthella	week of life 6/8	68	5.9	0.005	53	28.3	0.059	0.000956644	0.00831545	0.00692885	0.0332492	27	UK
Collinsella	week of life 6	289	30.1	2.124	68	61.8	1.152	2.31234e-06	1.72536e-05	0.00876113	0.0391219	15	India		Bacteroides	week of life 6/8	289	33.2	2.64	53	62.3	17.03	9.52687e-05	0.000615582	7.19252e-05	0.000720799	4	UK		Brachybacterium	week of life 6/8	68	17.6	0.013	53	0	0	0.00108788	0.00878073	0.315123	0.475621	38	Malawi
Phascolarctobacterium	week of life 6	289	1.7	0.004	68	17.6	0.197	2.68903e-06	1.86311e-05	0.500289	0.630179	52	Malawi		Barnesiella	week of life 6/8	289	0.7	0.011	53	11.3	0.254	0.000234149	0.00140489	0.495286	0.631961	56	UK		Brevundimonas	week of life 6/8	68	14.7	0.003	53	0	0	0.0024521	0.0145835	0.243313	0.400825	47	Malawi
Mitsuokella	week of life 6	289	1	0	68	14.7	0.121	6.21172e-06	4.01691e-05	0.486412	0.629538	59	Malawi		Scardovia	week of life 6/8	289	1.4	0	53	13.2	0.005	0.000298551	0.00167189	0.514276	0.650918	21	UK		Chryseobacterium	week of life 6/8	68	16.2	0.019	53	0	0	0.00229898	0.0145835	0.165427	0.303474	64	Malawi
Bacteroides	week of life 6	289	33.2	2.636	68	63.2	8.724	7.61566e-06	4.3454e-05	8.96986e-05	0.00110954	7	Malawi		Citrobacter	week of life 6/8	289	11.1	0.026	53	32.1	2.597	0.000363097	0.00190626	0.07403	0.170569	17	UK		Kocuria	week of life 6/8	68	14.7	0.002	53	0	0	0.0024521	0.0145835	0.370945	0.541651	43	Malawi
Prevotella_9	week of life 6	289	8.7	0.503	68	30.9	4.122	7.41829e-06	4.3454e-05	0.161528	0.291579	19	Malawi		Actinomyces	week of life 6/8	289	30.1	0.067	53	56.6	0.068	0.000429877	0.0021241	0.000762802	0.00552591	11	UK		Mitsuokella	week of life 6/8	68	14.7	0.121	53	0	0	0.0024521	0.0145835	0.330605	0.495681	55	Malawi
Brevibacterium	week of life 6	289	0.3	0	68	11.8	0.005	9.32095e-06	5.02296e-05	0.408433	0.556846	64	Malawi		Coprobacter	week of life 6/8	289	0	0	53	7.5	0.04	0.00052283	0.00243987	0.533201	0.674508	77	UK		Citrobacter	week of life 6/8	68	8.8	0.04	53	32.1	2.598	0.00196367	0.0145835	0.0180035	0.0689808	24	UK
Lawsonella	week of life 6	289	3.5	0	68	20.6	0.012	1.00426e-05	5.127e-05	0.0165373	0.0560352	33	Malawi		Lactobacillus	week of life 6/8	289	69.2	3.719	53	50.9	1.863	0.0116041	0.0304608	0.000795099	0.00642689	9	India		Haemophilus	week of life 6/8	68	38.2	0.609	53	56.6	1.105	0.0656922	0.167925	0.00161257	0.0156509	11	UK
Prevotella	week of life 6	289	17	0.005	68	42.6	0.068	1.43961e-05	6.98213e-05	0.02117	0.0735665	20	Malawi		Raoultella	week of life 6/8	289	5.2	0.005	53	18.9	0.662	0.00180455	0.00757909	0.34278	0.490351	26	UK		Slackia	week of life 6/8	68	23.5	0.1	53	3.8	0.032	0.00358993	0.0202831	0.238251	0.388211	29	Malawi
Campylobacter	week of life 6	289	3.8	0.02	68	20.6	0.15	1.94076e-05	8.96448e-05	0.442232	0.585369	38	Malawi		Lelliottia	week of life 6/8	289	0.3	0	53	7.5	0.56	0.00231097	0.00924388	0.544993	0.685167	76	UK		Paracoccus	week of life 6/8	68	13.2	0.003	53	0	0	0.00475457	0.025082	0.318418	0.477721	72	Malawi
Bilophila	week of life 6	289	2.1	0.002	68	16.2	0.147	2.75027e-05	0.000118618	0.549174	0.682108	42	Malawi		Eggerthella	week of life 6/8	289	11.4	0.065	53	28.3	0.059	0.00242806	0.00927076	0.101274	0.209867	32	India		Ruminiclostridium_5	week of life 6/8	68	2.9	0	53	18.9	0.046	0.00488322	0.025082	0.0761011	0.184236	42	UK
Paracoccus	week of life 6	289	1	0	68	13.2	0.003	2.81258e-05	0.000118618	0.581113	0.706401	58	Malawi		Romboutsia	week of life 6/8	289	0	0	53	5.7	0.036	0.00354479	0.0124068	0.533003	0.663837	82	UK		Sutterella	week of life 6/8	68	41.2	0.472	53	17	0.163	0.00521643	0.0256286	0.0647411	0.185201	20	Malawi
Streptococcus	week of life 6	289	100	9.947	68	100	6.425	1	1	7.28985e-06	0.000148539	3	India		Terrisporobacter	week of life 6/8	289	0	0	53	5.7	0.002	0.00354479	0.0124068	0.503508	0.642372	81	UK		Holdemanella	week of life 6/8	68	17.6	0.069	53	1.9	0.005	0.00621562	0.0292652	0.287945	0.456331	50	Malawi
Citricoccus	week of life 6	289	0	0	68	8.8	0.003	3.97095e-05	0.000154073	0.405332	0.545705	72	Malawi		Campylobacter	week of life 6/8	289	3.8	0.02	53	15.1	0.002	0.00382971	0.0128678	0.527612	0.666594	34	India		Enterococcus	week of life 6/8	68	44.1	0.465	53	66	0.196	0.0181602	0.062185	0.00367044	0.0295108	18	Malawi
Succinivibrio	week of life 6	289	0.7	0.002	68	11.8	0.013	3.94808e-05	0.000154073	0.554343	0.685823	83	Malawi		Clostridium_sensu_stricto_1	week of life 6/8	289	31.5	0.557	53	52.8	2.313	0.00438186	0.0141568	0.01711	0.0694056	12	UK		Lawsonella	week of life 6/8	68	20.6	0.012	53	3.8	0.001	0.00678926	0.0306874	0.0582662	0.164567	28	Malawi
Prevotella_6	week of life 6	289	1.7	0	68	14.7	0.004	4.68459e-05	0.000170851	0.492487	0.632782	61	Malawi		Erysipelatoclostridium	week of life 6/8	289	8	0.05	53	22.6	0.205	0.0048388	0.0150541	0.467629	0.61515	41	UK		Brevibacterium	week of life 6/8	68	11.8	0.005	53	0	0	0.00920071	0.035851	0.276767	0.448627	73	Malawi
Sphingobacterium	week of life 6	289	0.3	0	68	10.3	0.003	4.75564e-05	0.000170851	0.465916	0.60747	76	Malawi		Fusicatenibacter	week of life 6/8	289	0.7	0	53	7.5	0.046	0.00613133	0.0177597	0.529631	0.670237	68	UK		Luteimonas	week of life 6/8	68	11.8	0.004	53	0	0	0.00920071	0.035851	0.43547	0.601467	79	Malawi
Klebsiella	week of life 6	289	88.6	4.671	68	67.6	1.395	6.41563e-05	0.000214592	1.28119e-05	0.000219117	5	India		Odoribacter	week of life 6/8	289	0.7	0.009	53	7.5	0.039	0.00613133	0.0177597	0.577846	0.703135	73	UK		Olsenella	week of life 6/8	68	11.8	0.303	53	0	0	0.00920071	0.035851	0.413209	0.564668	63	Malawi
Slackia	week of life 6	289	6.2	0.015	68	23.5	0.1	7.97256e-05	0.000257779	0.418123	0.562315	34	Malawi		UBA1819	week of life 6/8	289	2.4	0.033	53	11.3	0.719	0.00758695	0.0212435	0.522117	0.664957	52	UK		Succinivibrio	week of life 6/8	68	11.8	0.013	53	0	0	0.00920071	0.035851	0.417755	0.583076	81	Malawi
Pseudoglutamicibacter	week of life 6	289	0	0	68	7.4	0.005	0.000221869	0.00065216	0.422576	0.564401	91	Malawi		Fusobacterium	week of life 6/8	289	4.5	0.002	53	15.1	0.012	0.00797256	0.0216031	0.462232	0.606907	31	UK		Intestinibacter	week of life 6/8	68	2.9	0.001	53	17	0.004	0.0102059	0.0384424	0.0345514	0.107565	66	UK
Sneathia	week of life 6	289	0	0	68	7.4	0.001	0.000221869	0.00065216	0.383607	0.531786	95	Malawi		Oscillibacter	week of life 6/8	289	0.3	0	53	5.7	0.027	0.0126107	0.0320998	0.481908	0.624237	80	UK		Dialister	week of life 6/8	68	42.6	0.659	53	20.8	0.022	0.0121593	0.0443227	0.109005	0.276146	19	Malawi
unassigned_Weeksellaceae	week of life 6	289	0	0	68	7.4	0.002	0.000221869	0.00065216	0.299339	0.439191	92	Malawi		Salmonella	week of life 6/8	289	15.6	0.172	53	3.8	0.005	0.0173726	0.0429205	0.114589	0.224651	30	India
Kocuria	week of life 6	289	2.8	0	68	14.7	0.002	0.000415015	0.00118401	0.538442	0.676603	35	Malawi		unassigned_Lachnospiraceae	week of life 6/8	289	32.9	0.497	53	50.9	1.487	0.0185645	0.0445549	0.041278	0.129064	16	UK
Salmonella	week of life 6	289	15.6	0.172	68	1.5	0.001	0.000529326	0.00146699	0.00435438	0.0174817	53	India
Stenotrophomonas	week of life 6	289	1.7	0.001	68	11.8	0.009	0.00068637	0.00184939	0.511135	0.642697	45	Malawi
Atopobium	week of life 6	289	23.2	0.038	68	44.1	0.067	0.000795631	0.00208584	0.19225	0.360176	22	Malawi
Libanicoccus	week of life 6	289	7.3	0.097	68	22.1	0.703	0.00108653	0.0027735	0.601451	0.720029	36	Malawi
Helcobacillus	week of life 6	289	0	0	68	5.9	0.005	0.00122375	0.00296758	0.291706	0.423701	96	Malawi
unassigned_Saccharimonadaceae	week of life 6	289	0	0	68	5.9	0.01	0.00122375	0.00296758	0.397765	0.529692	68	Malawi
Ezakiella	week of life 6	289	6.6	0.001	68	20.6	0.009	0.00160875	0.00380607	0.554012	0.686541	41	Malawi
Holdemanella	week of life 6	289	5.5	0.039	68	17.6	0.069	0.00215532	0.00497777	0.557915	0.688375	49	Malawi
Negativicoccus	week of life 6	289	14.5	0.007	68	30.9	0.207	0.00251292	0.00566868	0.30046	0.457994	28	Malawi
Alistipes	week of life 6	289	2.1	0.048	68	10.3	0.018	0.00446644	0.00984648	0.511812	0.651513	80	India
Porphyromonas	week of life 6	289	4.5	0.001	68	14.7	0.004	0.00472301	0.0101807	0.551704	0.687566	67	Malawi
Sphingomonas	week of life 6	289	0.3	0	68	5.9	0.002	0.00523125	0.0110311	0.27915	0.421484	69	Malawi
Actinomyces	week of life 6	289	30.1	0.067	68	48.5	0.105	0.00635457	0.0131147	0.0405526	0.123789	24	Malawi
Dolosigranulum	week of life 6	289	45.7	0.013	68	35.3	0.006	0.135892	0.19674	0.00580084	0.0281782	27	India
Subdoligranulum	week of life 6	289	1.4	0.026	68	7.4	0.003	0.0146948	0.0285079	0.364912	0.498702	88	India
Psychrobacter	week of life 6	289	1.4	0	68	7.4	0.005	0.0146948	0.0285079	0.3798	0.526715	81	Malawi
Solobacterium	week of life 6	289	1.4	0	68	7.4	0.035	0.0146948	0.0285079	0.408451	0.552844	93	Malawi
Peptoniphilus	week of life 6	289	20.8	0.005	68	35.3	0.054	0.0164674	0.0313203	0.385296	0.55313	29	Malawi
Faecalibacterium	week of life 6	289	2.4	0.13	68	8.8	0.009	0.0217207	0.0405174	0.272233	0.416971	66	India
Cutibacterium	week of life 6	289	10	0.045	68	20.6	0.012	0.0222925	0.0407995	0.632293	0.755507	47	India
Anaerostipes	week of life 6	289	1	0.015	68	5.9	0.004	0.0268335	0.0464794	0.296995	0.432619	90	India
Butyricicoccus	week of life 6	289	1	0.013	68	5.9	0.002	0.0268335	0.0464794	0.28155	0.398716	97	India
Pseudomonas	week of life 6	289	3.5	0.001	68	10.3	0.006	0.0262271	0.0464794	0.459937	0.593889	50	Malawi
Clostridioides	week of life 6	289	15.2	0.09	68	7.4	0.011	0.116081	0.170604	0.014787	0.0497577	70	India
week of life 10															week of life 10 (India) or 12 (UK)															week of life 10 (Malawi) or 12 (UK)
Dialister	week of life 10	282	8.5	0.03	61	57.4	0.316	3.56742e-16	3.46039e-14	2.00955e-06	1.82504e-05	4	Malawi		Streptococcus	week of life 10/12	282	100	11.212	55	98.2	1.566	0.163205	0.250636	2.00823e-16	1.72708e-14	2	India		Acinetobacter	week of life 10/12	61	73.8	1.075	55	1.8	0	2.22336e-17	2.51239e-15	9.32089e-12	1.05326e-09	1	Malawi
Acinetobacter	week of life 10	282	22.3	0.047	61	73.8	1.076	5.02441e-14	1.62456e-12	3.09183e-11	1.24157e-09	2	Malawi		Corynebacterium_1	week of life 10/12	282	64.9	0.02	55	10.9	0.001	5.21235e-14	4.48262e-12	9.28042e-11	2.62141e-09	4	India		Corynebacterium_1	week of life 10/12	61	70.5	0.077	55	10.9	0.001	3.49524e-11	1.97481e-09	1.627e-07	8.11495e-06	3	Malawi
Prevotella	week of life 10	282	13.8	0.005	61	62.3	0.114	4.26831e-14	1.62456e-12	1.57295e-09	3.45732e-08	1	Malawi		Dolosigranulum	week of life 10/12	282	54.3	0.017	55	7.3	0.001	9.60461e-12	4.12998e-10	2.32453e-08	3.71851e-07	8	India		Dialister	week of life 10/12	61	57.4	0.308	55	14.5	0.008	2.39998e-06	9.03993e-05	0.00110954	0.0101127	6	Malawi
Micrococcus	week of life 10	282	0	0	61	24.6	0.005	1.17594e-12	2.85165e-11	0.101539	0.190617	19	Malawi		Bifidobacterium	week of life 10/12	282	99.3	43.684	55	92.7	13.251	0.00746525	0.02071	1.45513e-10	3.83604e-09	1	India		Libanicoccus	week of life 10/12	61	27.9	1.236	55	0	0	5.91951e-06	0.000167226	0.0816974	0.158813	15	Malawi
Chryseobacterium	week of life 10	282	0.7	0	61	26.2	0.192	1.91129e-11	3.70789e-10	0.0481195	0.103576	24	Malawi		Staphylococcus	week of life 10/12	282	88.3	0.494	55	49.1	0.064	5.56747e-10	1.59601e-08	1.0078e-07	1.56428e-06	6	India		Chryseobacterium	week of life 10/12	61	26.2	0.192	55	0	0	1.33827e-05	0.000236568	0.0640871	0.129825	33	Malawi
Enterococcus	week of life 10	282	84	2.54	61	55.7	0.412	6.53531e-06	2.88148e-05	1.02214e-11	5.39191e-10	3	India		Haemophilus	week of life 10/12	282	22	0.106	55	61.8	0.986	1.51444e-08	3.25605e-07	1.14285e-06	1.46933e-05	3	UK		Prevotella_9	week of life 10/12	61	39.3	2.656	55	5.5	0.637	1.46546e-05	0.000236568	0.0205615	0.0597776	7	Malawi
Brevundimonas	week of life 10	282	0	0	61	19.7	0.005	3.82285e-10	6.18027e-09	0.382325	0.508289	47	Malawi		Lelliottia	week of life 10/12	282	0	0	55	12.7	0.058	2.20598e-06	3.79428e-05	0.360047	0.482798	59	UK		unassigned_Erysipelotrichaceae	week of life 10/12	61	0	0	55	25.5	0.064	1.07542e-05	0.000236568	0.00883729	0.0285582	28	UK
Slackia	week of life 10	282	2.5	0.002	61	27.9	0.131	3.00154e-09	4.15928e-08	0.0755314	0.147819	22	Malawi		Ruminiclostridium_5	week of life 10/12	282	2.8	0.001	55	21.8	0.053	5.26471e-06	7.54608e-05	0.0666087	0.145234	29	UK		Micrococcus	week of life 10/12	61	24.6	0.005	55	0	0	2.99477e-05	0.000423011	0.130333	0.225964	34	Malawi
Brevibacterium	week of life 10	282	1.1	0	61	23	0.004	3.64015e-09	4.41368e-08	0.282087	0.400623	29	Malawi		Klebsiella	week of life 10/12	282	85.1	3.654	55	56.4	3.052	7.33329e-06	8.37014e-05	0.0039965	0.0211666	11	India		Brevibacterium	week of life 10/12	61	23	0.004	55	0	0	6.63657e-05	0.000676543	0.196588	0.295085	42	Malawi
Prevotella_9	week of life 10	282	7.8	0.421	61	39.3	2.669	6.45962e-09	6.96203e-08	0.0162782	0.0455639	11	Malawi		unassigned_Erysipelotrichaceae	week of life 10/12	282	4.6	0.012	55	25.5	0.065	7.78618e-06	8.37014e-05	0.0615855	0.139025	27	UK		Holdemanella	week of life 10/12	61	27.9	0.058	55	1.8	0.006	6.25139e-05	0.000676543	0.0707914	0.146147	40	Malawi
Klebsiella	week of life 10	282	85.1	3.67	61	63.9	0.907	0.000409921	0.00110451	7.50203e-09	1.63684e-07	6	India		Bacteroides	week of life 10/12	282	40.4	3.324	55	65.5	18.868	0.000973112	0.00440461	1.68947e-05	0.000183727	9	UK		Senegalimassilia	week of life 10/12	61	44.3	0.273	55	10.9	0.03	7.18453e-05	0.000676543	0.00369045	0.0190234	13	Malawi
Holdemanella	week of life 10	282	3.5	0.01	61	27.9	0.058	4.8184e-08	4.67385e-07	0.0774274	0.145138	32	Malawi		Prevotella_6	week of life 10/12	282	1.1	0	55	14.5	0.005	3.52141e-05	0.00033649	0.322027	0.447963	32	UK		Eggerthella	week of life 10/12	61	8.2	0.003	55	40	0.046	5.56525e-05	0.000676543	0.00129866	0.00906218	14	UK
Bifidobacterium	week of life 10	282	99.3	43.934	61	98.4	30.222	0.445325	0.546791	6.59496e-08	1.08595e-06	5	India		Intestinibacter	week of life 10/12	282	3.2	0.005	55	20	0.008	4.48599e-05	0.000364785	0.145851	0.25754	40	UK		Streptococcus	week of life 10/12	61	100	6.998	55	98.2	1.565	0.474138	0.535776	2.74335e-05	0.000740325	2	Malawi
Sphingobacterium	week of life 10	282	0.4	0	61	16.4	0.008	1.56931e-07	1.38385e-06	0.469604	0.59702	51	Malawi		unassigned_Saccharimonadaceae	week of life 10/12	282	1.8	0.001	55	16.4	0.022	4.66585e-05	0.000364785	0.380394	0.518344	30	UK		Finegoldia	week of life 10/12	61	37.7	0.023	55	7.3	0.002	0.000123478	0.00107165	0.0403443	0.103248	27	Malawi
Ezakiella	week of life 10	282	6.7	0.002	61	32.8	0.094	2.93955e-07	2.37613e-06	0.00603455	0.0214443	33	Malawi		Prevotella	week of life 10/12	282	13.8	0.005	55	38.2	0.027	6.84138e-05	0.000490299	0.00556481	0.0226697	12	UK		Collinsella	week of life 10/12	61	57.4	1.327	55	21.8	1.38	0.00013277	0.00107165	0.00727933	0.0347358	12	UK
Enhydrobacter	week of life 10	282	2.5	0.001	61	23	0.115	3.49114e-07	2.60493e-06	0.0710202	0.141325	38	Malawi		Acinetobacter	week of life 10/12	282	22.3	0.047	55	1.8	0	0.000100916	0.000619911	0.0189026	0.0536078	16	India		Haemophilus	week of life 10/12	61	37.7	0.018	55	61.8	0.984	0.0152626	0.0410637	7.92472e-05	0.00147325	4	UK
Porphyromonas	week of life 10	282	4.6	0.001	61	27.9	0.008	4.49031e-07	3.11115e-06	0.0974061	0.17444	40	Malawi		Epulopiscium	week of life 10/12	282	0	0	55	9.1	0.069	9.89467e-05	0.000619911	0.453822	0.596852	62	UK		Brevundimonas	week of life 10/12	61	19.7	0.005	55	0	0	0.000317065	0.00238856	0.29493	0.401901	48	Malawi
Sphingomonas	week of life 10	282	0	0	61	13.1	0.003	6.72886e-07	4.35133e-06	0.437533	0.562124	56	Malawi		Enterococcus	week of life 10/12	282	84	2.515	55	76.4	0.527	0.17435	0.263054	7.41504e-05	0.000732944	7	India		Slackia	week of life 10/12	61	27.9	0.131	55	3.6	0.003	0.00034703	0.0024509	0.133277	0.224383	32	Malawi
Senegalimassilia	week of life 10	282	14.5	0.204	61	44.3	0.275	1.28859e-06	7.81207e-06	0.00636321	0.0219003	26	Malawi		Finegoldia	week of life 10/12	282	30.1	0.004	55	7.3	0.002	0.000189988	0.00108927	0.02009	0.0633515	22	India		Enhydrobacter	week of life 10/12	61	23	0.115	55	1.8	0	0.000576218	0.00383016	0.0684095	0.137892	44	Malawi
Libanicoccus	week of life 10	282	5.3	0.17	61	27.9	1.236	1.59932e-06	9.12551e-06	0.198758	0.318412	18	Malawi		Parabacteroides	week of life 10/12	282	15.2	0.31	55	38.2	2.604	0.000242853	0.00130534	0.00577177	0.0236035	15	UK		Paracoccus	week of life 10/12	61	18	0.002	55	0	0	0.000684103	0.00394785	0.214305	0.315976	80	Malawi
Luteimonas	week of life 10	282	0	0	61	11.5	0.005	4.18684e-06	2.13749e-05	0.554171	0.674644	67	Malawi		Lactobacillus	week of life 10/12	282	75.9	3.953	55	52.7	0.548	0.000873112	0.00417154	0.000213631	0.0017548	10	India		Prevotella_2	week of life 10/12	61	18	0.567	55	0	0	0.000684103	0.00394785	0.320985	0.429717	57	Malawi
Pseudoglutamicibacter	week of life 10	282	0	0	61	11.5	0.004	4.18684e-06	2.13749e-05	0.548874	0.678212	78	Malawi		Escherichia/Shigella	week of life 10/12	282	95.4	13.129	55	89.1	24.75	0.100535	0.16953	0.000301807	0.00234866	5	UK		Tyzzerella_3	week of life 10/12	61	29.5	0.201	55	5.5	0.044	0.000698735	0.00394785	0.182254	0.292911	21	Malawi
Prevotella_2	week of life 10	282	1.8	0.005	61	18	0.567	5.26174e-06	2.55194e-05	0.458898	0.591435	43	Malawi		Raoultella	week of life 10/12	282	8.2	0.033	55	25.5	0.462	0.00063734	0.00322419	0.2087	0.327003	24	UK		Raoultella	week of life 10/12	61	3.3	0.001	55	25.5	0.463	0.000736901	0.00396523	0.0130227	0.0442653	36	UK
Salmonella	week of life 10	282	20.2	0.27	61	0	0	6.0075e-06	2.77489e-05	0.000452	0.00213864	44	India		Bilophila	week of life 10/12	282	4.6	0.01	55	18.2	0.185	0.00127323	0.0054749	0.324693	0.460229	56	UK		Catenibacterium	week of life 10/12	61	16.4	0.027	55	0	0	0.00146404	0.00689321	0.267364	0.368722	47	Malawi
Streptococcus	week of life 10	282	100	11.229	61	100	7.006	1	1	3.20149e-06	3.6502e-05	9	India		Salmonella	week of life 10/12	282	20.2	0.27	55	3.6	0.048	0.00162743	0.00653514	0.0366431	0.0901359	31	India		Sphingobacterium	week of life 10/12	61	16.4	0.008	55	0	0	0.00146404	0.00689321	0.410765	0.524091	82	Malawi
Dolosigranulum	week of life 10	282	54.3	0.018	61	24.6	0.006	3.17856e-05	0.000123328	7.29861e-06	7.42921e-05	16	India		Scardovia	week of life 10/12	282	2.1	0	55	12.7	0.005	0.00167178	0.00653514	0.45951	0.582335	41	UK		Intestinibacter	week of life 10/12	61	1.6	0.001	55	20	0.008	0.00137825	0.00689321	0.036848	0.0849562	55	UK
Helcobacillus	week of life 10	282	0	0	61	9.8	0.001	2.56539e-05	0.000108193	0.555487	0.679263	83	Malawi		Fusobacterium	week of life 10/12	282	7.4	0.211	55	21.8	0.01	0.00259973	0.00972074	0.0569352	0.136015	19	India		Staphylococcus	week of life 10/12	61	77	0.234	55	49.1	0.064	0.00207856	0.00939509	0.0105387	0.0501807	8	Malawi
Paracoccus	week of life 10	282	2.5	0	61	18	0.002	2.84032e-05	0.000114796	0.45537	0.58309	64	Malawi		unassigned_Lachnospiraceae	week of life 10/12	282	31.6	0.536	55	52.7	2.273	0.00332664	0.0119205	0.0120212	0.0432912	17	UK		Enterobacter	week of life 10/12	61	11.5	0.016	55	34.5	0.797	0.00365878	0.0159016	0.0215646	0.065595	35	UK
Negativicoccus	week of life 10	282	16	0.018	61	41	0.106	3.85046e-05	0.000143652	0.00463345	0.0177622	21	Malawi		Anaerotruncus	week of life 10/12	282	0	0	55	5.5	0.054	0.00414972	0.0132176	0.544732	0.67479	86	UK		unassigned_Lachnospiraceae	week of life 10/12	61	27.9	0.213	55	52.7	2.273	0.0079256	0.0271392	0.00240255	0.0163506	22	UK
Collinsella	week of life 10	282	28.7	2.126	61	57.4	1.334	4.0793e-05	0.000146553	0.0137616	0.0446967	20	India		Fusicatenibacter	week of life 10/12	282	0	0	55	5.5	0.006	0.00414972	0.0132176	0.524673	0.651628	85	UK		Lelliottia	week of life 10/12	61	0	0	55	12.7	0.058	0.0043521	0.0182144	0.117708	0.197737	90	UK
Enterobacter	week of life 10	282	36.5	0.506	61	11.5	0.016	7.07364e-05	0.000228714	0.000141461	0.000977572	30	India		Romboutsia	week of life 10/12	282	0	0	55	5.5	0.002	0.00414972	0.0132176	0.506975	0.642299	80	UK		Lactobacillus	week of life 10/12	61	78.7	6.053	55	52.7	0.548	0.00551236	0.0222463	0.0113357	0.0517327	9	Malawi
Brachybacterium	week of life 10	282	1.1	0.001	61	13.1	0.005	7.0444e-05	0.000228714	0.513814	0.649771	52	Malawi		Alistipes	week of life 10/12	282	2.8	0.041	55	12.7	0.221	0.00477406	0.0146632	0.459084	0.593421	64	UK		Brachybacterium	week of life 10/12	61	13.1	0.005	55	0	0	0.00655186	0.0238826	0.446415	0.560361	63	Malawi
Prevotella_6	week of life 10	282	1.1	0	61	13.1	0.018	7.0444e-05	0.000228714	0.502634	0.627074	58	Malawi		Campylobacter	week of life 10/12	282	8.5	0.057	55	21.8	0.011	0.0072055	0.02071	0.233117	0.361383	39	India		Sphingomonas	week of life 10/12	61	13.1	0.003	55	0	0	0.00655186	0.0238826	0.348521	0.462639	53	Malawi
Aerococcus	week of life 10	282	0	0	61	8.2	0.001	0.00015484	0.000455135	0.47851	0.60966	57	Malawi		Barnesiella	week of life 10/12	282	0.7	0.007	55	7.3	0.155	0.00746525	0.02071	0.515058	0.644647	81	UK		Sutterella	week of life 10/12	61	37.7	0.382	55	14.5	0.222	0.00615364	0.0238826	0.103025	0.195823	26	Malawi
Sphingobium	week of life 10	282	0	0	61	8.2	0.007	0.00015484	0.000455135	0.428833	0.560548	89	Malawi		Phascolarctobacterium	week of life 10/12	282	2.5	0.006	55	10.9	0.647	0.00991015	0.0266335	0.490765	0.623487	68	UK		Peptoniphilus	week of life 10/12	61	39.3	0.068	55	16.4	0.002	0.00744576	0.0262928	0.0900752	0.189056	18	Malawi
unassigned_Sphingobacteriaceae	week of life 10	282	0	0	61	8.2	0.009	0.00015484	0.000455135	0.477133	0.601437	95	Malawi		Clostridioides	week of life 10/12	282	16.3	0.129	55	3.6	0.002	0.0108167	0.028189	0.0822706	0.167012	42	India		Ruminiclostridium_5	week of life 10/12	61	4.9	0.002	55	21.8	0.054	0.0108191	0.0359575	0.0475189	0.108589	46	UK
Catenibacterium	week of life 10	282	2.8	0.003	61	16.4	0.027	0.000217294	0.000619928	0.421755	0.542852	53	Malawi		Veillonella	week of life 10/12	282	92.6	9.169	55	96.4	14.312	0.394159	0.494517	0.0102574	0.0448735	14	UK		Dolosigranulum	week of life 10/12	61	24.6	0.006	55	7.3	0.001	0.0129892	0.0397198	0.283667	0.409129	41	Malawi
Sutterella	week of life 10	282	15.6	0.127	61	37.7	0.383	0.000259047	0.000717929	0.0710511	0.143196	35	Malawi		Gordonibacter	week of life 10/12	282	8.5	0.012	55	0	0	0.0195332	0.0494076	0.184709	0.299183	49	India		Kocuria	week of life 10/12	61	11.5	0.001	55	0	0	0.0137086	0.0397198	0.504934	0.616934	89	Malawi
Allorhizobium-Neorhizobium-Pararhizobium-Rhizobium	week of life 10	282	0.4	0	61	8.2	0.007	0.000800769	0.00209931	0.527315	0.648141	84	Malawi																	Luteimonas	week of life 10/12	61	11.5	0.005	55	0	0	0.0137086	0.0397198	0.526264	0.638403	95	Malawi
unassigned_Weeksellaceae	week of life 10	282	0	0	61	6.6	0.008	0.00092089	0.00235069	0.564852	0.680767	96	Malawi																	Olsenella	week of life 10/12	61	11.5	0.082	55	0	0	0.0137086	0.0397198	0.474016	0.57832	84	Malawi
Bacteroides	week of life 10	282	40.4	3.339	61	63.9	9.096	0.00101652	0.00252827	0.00384851	0.0173226	12	Malawi																	Pseudoglutamicibacter	week of life 10/12	61	11.5	0.004	55	0	0	0.0137086	0.0397198	0.518795	0.625612	83	Malawi
Pseudomonas	week of life 10	282	3.2	0.001	61	14.8	0.007	0.00132319	0.00320875	0.571807	0.696382	50	Malawi																	Clostridium_sensu_stricto_1	week of life 10/12	61	19.7	0.207	55	41.8	1.495	0.0145309	0.0410498	0.0147293	0.0508963	24	UK
Mitsuokella	week of life 10	282	1.1	0.002	61	9.8	0.09	0.00137179	0.00324545	0.493454	0.617213	73	Malawi																	Prevotella	week of life 10/12	61	62.3	0.114	55	38.2	0.027	0.0152626	0.0410637	0.0520872	0.135295	30	Malawi
Lawsonella	week of life 10	282	5.3	0.001	61	18	0.013	0.00205988	0.00475735	0.390915	0.518571	69	Malawi																	Enterococcus	week of life 10/12	61	55.7	0.412	55	76.4	0.527	0.030802	0.0656721	0.00842272	0.0435581	19	UK
Campylobacter	week of life 10	282	8.5	0.057	61	23	0.118	0.00271386	0.00612197	0.47185	0.594008	46	Malawi																	Pseudomonas	week of life 10/12	61	14.8	0.007	55	1.8	0.145	0.0179115	0.0470697	0.52069	0.626534	62	UK
Stenotrophomonas	week of life 10	282	1.4	0.001	61	9.8	0.018	0.00295115	0.00650594	0.588316	0.706828	70	Malawi
Eggerthella	week of life 10	282	24.5	0.167	61	8.2	0.003	0.00351786	0.00758294	0.00401801	0.0155856	37	India
Shewanella	week of life 10	282	0.4	0	61	6.6	0.081	0.00398509	0.00822454	0.371751	0.504818	94	Malawi
Succinivibrio	week of life 10	282	0.4	0	61	6.6	0.005	0.00398509	0.00822454	0.461003	0.596587	85	Malawi
Solobacterium	week of life 10	282	1.1	0	61	8.2	0.048	0.00555835	0.0112325	0.513366	0.635384	79	Malawi
Tyzzerella_3	week of life 10	282	14.2	0.091	61	29.5	0.201	0.00742074	0.01469	0.47795	0.605488	14	Malawi
Alloprevotella	week of life 10	282	0.7	0.015	61	6.6	0.131	0.0103537	0.0200862	0.327594	0.45174	82	Malawi
Gordonibacter	week of life 10	282	8.5	0.012	61	0	0	0.0114881	0.0218499	0.0232117	0.0574529	88	India
Haemophilus	week of life 10	282	22	0.107	61	37.7	0.018	0.0137743	0.0256944	0.453803	0.596152	31	India
Enterorhabdus	week of life 10	282	1.1	0.005	61	6.6	0.004	0.0209366	0.038318	0.43903	0.56381	91	India
mother															mother															mother
Lachnospiraceae_NK4B4_group	mother	288	0.7	0	83	63.9	0.105	5.99645e-40	1.28324e-37	4.01311e-17	3.96738e-16	9	Malawi		Weissella	mother	288	78.5	0.174	57	1.8	0	5.75159e-30	1.23084e-27	5.59645e-19	1.10537e-17	7	India		Prevotella_2	mother	83	81.9	2.484	57	0	0	1.99702e-25	4.33353e-23	3.5246e-15	6.37361e-14	3	Malawi
Bifidobacterium	mother	288	99.7	10.202	83	55.4	0.933	1.29562e-26	6.93158e-25	2.86933e-36	6.14036e-34	1	India		Negativibacillus	mother	288	1.7	0	57	63.2	0.13	1.2158e-28	1.30091e-26	4.25133e-14	3.01461e-13	21	UK		Succinivibrio	mother	83	78.3	6.72	57	0	0	1.85953e-23	2.01759e-21	5.2573e-13	6.15462e-12	1	Malawi
Lactobacillus	mother	288	90.3	2.701	83	32.5	0.088	4.35867e-25	1.86551e-23	1.68695e-28	1.80503e-26	3	India		Klebsiella	mother	288	83.3	1.409	57	8.8	0.143	8.07692e-28	5.76154e-26	7.07432e-17	9.63982e-16	6	India		Butyrivibrio	mother	83	75.9	0.384	57	1.8	0.038	1.56531e-20	6.79343e-19	6.78771e-12	6.62776e-11	13	Malawi
unassigned_Rhodospirillales	mother	288	2.8	0.001	83	55.4	0.217	1.35761e-27	1.45264e-25	1.67764e-10	7.43269e-10	22	Malawi		Olsenella	mother	288	85.1	1.469	57	12.3	0.021	9.14487e-27	4.89251e-25	6.66026e-22	2.22813e-20	9	India		Solobacterium	mother	83	75.9	0.07	57	1.8	0.001	1.56531e-20	6.79343e-19	2.42997e-11	1.8904e-10	7	Malawi
Anaerosporobacter	mother	288	2.8	0.001	83	54.2	0.023	9.68879e-27	6.91134e-25	3.80725e-09	1.42712e-08	24	Malawi		Alistipes	mother	288	72.6	0.292	57	94.7	4.605	0.000127959	0.00034229	9.3071e-27	1.99172e-24	4	UK		unassigned_Muribaculaceae	mother	83	83.1	1.944	57	7	0.215	1.29825e-20	6.79343e-19	6.41682e-13	7.63559e-12	10	Malawi
Olsenella	mother	288	85.1	1.469	83	49.4	0.026	1.50833e-10	1.34492e-09	2.30297e-25	1.32156e-23	2	India		DTU089	mother	288	9.4	0.004	57	77.2	0.051	2.15209e-25	9.21093e-24	5.44763e-20	1.26183e-18	16	UK		Fournierella	mother	83	84.3	0.156	57	8.8	0.013	3.64787e-20	1.31931e-18	9.76979e-14	1.39943e-12	8	Malawi
Collinsella	mother	288	96.2	5.509	83	97.6	0.879	0.740857	0.791394	2.59209e-25	1.49993e-23	4	India		Senegalimassilia	mother	288	90.3	0.674	57	22.8	0.035	5.27797e-25	1.88248e-23	2.64201e-22	9.72871e-21	2	India		DTU089	mother	83	4.8	0.001	57	77.2	0.051	5.23566e-20	1.62306e-18	5.02513e-17	1.61993e-15	9	UK
Ruminococcaceae_UCG-003	mother	288	72.9	0.097	83	95.2	0.407	3.82878e-06	1.43747e-05	2.6969e-23	1.00899e-21	18	Malawi		Parabacteroides	mother	288	85.1	0.335	57	100	5.028	0.000323853	0.00085324	3.77792e-25	3.04338e-23	3	UK		unassigned_Prevotellaceae	mother	83	74.7	1.085	57	3.5	0.01	1.05281e-18	2.85576e-17	6.12497e-12	5.6232e-11	15	Malawi
Anaeroplasma	mother	288	5.2	0.002	83	55.4	0.037	3.90879e-23	1.39413e-21	5.4024e-11	2.48522e-10	26	Malawi		Bacteroides	mother	288	94.4	2.693	57	98.2	23.5	0.325776	0.393876	4.00007e-25	3.13842e-23	1	UK		Prevotella_9	mother	83	94	24.678	57	24.6	1.821	2.61486e-18	6.30473e-17	2.57945e-15	5.72893e-14	2	Malawi
Lachnospiraceae_UCG-003	mother	288	5.9	0.001	83	56.6	0.07	7.14589e-23	2.1846e-21	5.59264e-11	2.61402e-10	34	Malawi		Prevotella_9	mother	288	90.6	7.742	57	24.6	1.821	2.62786e-24	8.03375e-23	4.10354e-14	3.74421e-13	17	India		UBA1819	mother	83	18.1	0.015	57	89.5	0.208	9.31255e-18	2.02082e-16	1.6011e-18	1.28475e-16	4	UK
Lachnospiraceae_AC2044_group	mother	288	40.6	0.046	83	88	0.405	2.63218e-15	4.02348e-14	4.9845e-22	1.4544e-20	12	Malawi		Anaerotruncus	mother	288	4.2	0.001	57	59.6	0.03	6.82689e-22	1.82619e-20	3.10398e-11	1.5487e-10	36	UK		Alistipes	mother	83	81.9	0.38	57	94.7	4.604	0.0378198	0.061706	2.35231e-18	1.94844e-16	6	UK
Phascolarctobacterium	mother	288	41	0.314	83	90.4	2.194	7.09732e-17	1.51883e-15	1.00183e-21	2.73405e-20	5	Malawi		Oscillibacter	mother	288	60.4	0.043	57	93	0.36	4.46478e-07	1.70618e-06	8.39327e-22	2.72054e-20	20	UK		Slackia	mother	83	88	0.164	57	17.5	0.07	1.31218e-17	2.58858e-16	5.50426e-09	3.35836e-08	12	Malawi
Weissella	mother	288	78.5	0.174	83	21.7	0.006	4.37114e-21	1.16928e-19	2.07153e-20	3.89252e-19	13	India		Prevotella_2	mother	288	61.5	0.788	57	0	0	4.25841e-21	1.01255e-19	4.64638e-13	3.0378e-12	18	India		Bacteroides	mother	83	100	2.914	57	98.2	23.5	0.407143	0.469947	1.74484e-17	8.52869e-16	5	UK
Ruminococcaceae_UCG-005	mother	288	86.8	0.539	83	94	1.684	0.0809291	0.108923	3.94407e-20	8.40905e-19	21	Malawi		Slackia	mother	288	82.3	0.312	57	17.5	0.07	5.73581e-21	1.22746e-19	1.46101e-13	1.10005e-12	15	India		Ruminiclostridium_5	mother	83	59	0.01	57	91.2	0.33	1.91192e-05	6.10129e-05	5.19635e-17	2.08547e-15	14	UK
Dorea	mother	288	94.8	1.102	83	96.4	0.275	0.773265	0.815166	8.58608e-20	1.67624e-18	7	India		Coprobacter	mother	288	5.6	0.002	57	61.4	0.125	7.16716e-21	1.39434e-19	7.09503e-13	3.9286e-12	35	UK		Negativibacillus	mother	83	2.4	0	57	63.2	0.13	2.74834e-16	4.96992e-15	2.31907e-11	1.64159e-10	22	UK
Lachnospiraceae_NK4A136_group	mother	288	89.2	0.542	83	96.4	2.304	0.0516267	0.0741484	1.06693e-19	1.97174e-18	8	Malawi		Megasphaera	mother	288	66.3	4.549	57	3.5	0.667	2.43971e-20	4.35081e-19	4.81217e-12	2.77728e-11	27	India		Alloprevotella	mother	83	71.1	2.03	57	5.3	0.816	3.86865e-16	6.45767e-15	2.58828e-09	1.59226e-08	23	Malawi
Blautia	mother	288	95.1	2.371	83	95.2	0.528	1	1	4.0445e-19	6.59843e-18	6	India		Libanicoccus	mother	288	62.8	0.778	57	1.8	0.001	5.09043e-20	8.37963e-19	1.80116e-12	1.09125e-11	26	India		Lachnospiraceae_NK4B4_group	mother	83	63.9	0.105	57	1.8	0	9.31669e-16	1.44409e-14	8.57185e-09	4.78978e-08	19	Malawi
Lachnospiraceae_UCG-004	mother	288	47.2	0.03	83	95.2	0.121	1.93301e-17	4.59627e-16	2.7355e-18	3.8394e-17	15	Malawi		Catenibacterium	mother	288	80.6	1.064	57	17.5	0.018	1.07328e-19	1.64058e-18	7.37606e-18	1.2186e-16	8	India		Parabacteroides	mother	83	96.4	0.707	57	100	5.39	0.270658	0.331823	5.28811e-16	1.51279e-14	11	UK
UBA1819	mother	288	67.4	0.072	83	18.1	0.015	1.00872e-15	1.66051e-14	1.34859e-17	1.54529e-16	40	India		Oscillospira	mother	288	2.1	0.001	57	47.4	0.039	8.13792e-19	1.16101e-17	1.63255e-10	7.87515e-10	49	UK		Bifidobacterium	mother	83	55.4	0.944	57	94.7	0.997	1.17278e-07	5.19374e-07	5.65402e-16	1.55712e-14	16	UK
Lachnospira	mother	288	79.9	0.247	83	95.2	0.81	0.000667497	0.00153596	4.76957e-17	5.55127e-16	14	Malawi		Alloprevotella	mother	288	65.6	1.401	57	5.3	0.816	1.34029e-18	1.79264e-17	5.41993e-11	2.66427e-10	24	India		Anaerotruncus	mother	83	2.4	0	57	59.6	0.03	5.22545e-15	7.55948e-14	2.42132e-10	1.59519e-09	29	UK
Lachnospiraceae_UCG-001	mother	288	34	0.018	83	84.3	0.111	1.45992e-16	2.84021e-15	7.28772e-17	7.62639e-16	27	Malawi		unassigned_Muribaculaceae	mother	288	66.3	0.6	57	7	0.215	1.01504e-17	1.27776e-16	4.51195e-11	2.38194e-10	25	India		Senegalimassilia	mother	83	86.7	0.186	57	22.8	0.035	1.12691e-14	1.52838e-13	4.44444e-09	2.76205e-08	18	Malawi
Senegalimassilia	mother	288	90.3	0.674	83	86.7	0.185	0.415711	0.468222	6.75976e-17	7.7144e-16	10	India		Ruminiclostridium_9	mother	288	66	0.023	57	86	0.188	0.00259324	0.0056056	1.96441e-17	3.0131e-16	32	UK		Flavonifractor	mother	83	63.9	0.015	57	91.2	0.261	0.000267681	0.000660076	1.36018e-14	2.42349e-13	24	UK
unassigned_Clostridiales_vadinBB60_group	mother	288	51.4	0.039	83	85.5	0.232	6.75267e-09	4.37901e-08	1.20068e-16	1.28419e-15	28	Malawi		Flavonifractor	mother	288	48.6	0.032	57	91.2	0.261	4.18735e-10	2.48915e-09	2.17174e-17	3.21494e-16	30	UK		Marvinbryantia	mother	83	88	0.054	57	29.8	0.004	1.24958e-12	1.59505e-11	1.34487e-12	1.52179e-11	17	Malawi
Ruminococcaceae_UCG-009	mother	288	32.3	0.035	83	81.9	0.061	4.49355e-16	8.01349e-15	2.06725e-13	1.30274e-12	43	Malawi		Lactobacillus	mother	288	90.3	2.701	57	36.8	0.256	3.4542e-17	4.10665e-16	4.96546e-15	5.3364e-14	14	India		Erysipelotrichaceae_UCG-006	mother	83	49.4	0.027	57	0	0	2.09567e-12	2.52645e-11	0.000153315	0.000434692	56	Malawi
Megasphaera	mother	288	66.3	4.55	83	18.1	0.173	3.96885e-15	5.66222e-14	1.18272e-15	1.01377e-14	16	India		Marvinbryantia	mother	288	83.7	0.065	57	29.8	0.004	2.1326e-15	2.17322e-14	3.04753e-17	4.57827e-16	10	India		Lachnospiraceae_AC2044_group	mother	83	88	0.405	57	31.6	0.032	9.01316e-12	1.0294e-10	3.30603e-11	2.95543e-10	25	Malawi
Sutterella	mother	288	60.1	0.045	83	90.4	0.331	5.99938e-08	3.13138e-07	1.24052e-15	1.2164e-14	32	Malawi		Odoribacter	mother	288	51.4	0.033	57	82.5	0.284	9.04223e-06	2.84564e-05	3.2748e-17	4.72719e-16	22	UK		Coprobacter	mother	83	8.4	0.002	57	61.4	0.125	1.59073e-11	1.72594e-10	3.20632e-11	2.58194e-10	26	UK
Lachnospiraceae_UCG-010	mother	288	50	0.053	83	89.2	0.11	1.54863e-11	1.65703e-10	1.51838e-14	1.21966e-13	19	Malawi		Mitsuokella	mother	288	59.4	0.62	57	3.5	0.173	8.04957e-17	8.61304e-16	6.22443e-10	2.79481e-09	31	India		Mitsuokella	mother	83	54.2	0.937	57	3.5	0.173	2.79745e-11	2.8907e-10	8.53972e-05	0.000255595	38	Malawi
Ruminococcus_1	mother	288	84.4	0.263	83	95.2	0.93	0.00935159	0.0165392	1.62231e-14	1.34412e-13	23	Malawi		UC5-1-2E3	mother	288	0	0	57	33.3	0.012	7.76021e-17	8.61304e-16	3.51336e-06	9.47937e-06	128	UK		Subdoligranulum	mother	83	96.4	1.114	57	94.7	3.106	0.687388	0.749564	5.1926e-11	4.66333e-10	36	UK
unassigned_Izimaplasmatales	mother	288	10.4	0.002	83	51.8	0.017	1.03436e-14	1.38346e-13	2.25844e-06	6.00272e-06	62	Malawi		Ruminiclostridium_5	mother	288	77.4	0.05	57	91.2	0.33	0.0183895	0.031233	2.03826e-15	2.34251e-14	43	UK		Eisenbergiella	mother	83	1.2	0.001	57	43.9	0.055	6.37306e-11	6.28615e-10	1.38185e-08	7.21738e-08	71	UK
Libanicoccus	mother	288	62.8	0.778	83	26.5	0.022	4.63827e-09	3.10184e-08	2.54766e-14	1.82353e-13	17	India		Succinivibrio	mother	288	49	1.316	57	0	0	3.84056e-15	3.73582e-14	1.33148e-07	4.23235e-07	58	India		Ruminococcaceae_UCG-004	mother	83	4.8	0.001	57	52.6	0.037	6.77282e-11	6.39001e-10	2.0065e-08	9.67097e-08	42	UK
Catenibacterium	mother	288	80.6	1.064	83	72.3	0.107	0.1275	0.164368	2.55375e-14	1.99504e-13	11	India		UBA1819	mother	288	67.4	0.072	57	89.5	0.208	0.000653306	0.00168355	1.57637e-14	1.50913e-13	33	UK		Oscillibacter	mother	83	85.5	0.099	57	93	0.36	0.279176	0.340344	9.47044e-11	7.96948e-10	54	UK
Ruminococcaceae_UCG-010	mother	288	71.9	0.238	83	94	0.635	6.47948e-06	2.20097e-05	5.36168e-14	3.9039e-13	36	Malawi		Parasutterella	mother	288	19.1	0.028	57	71.9	2.01	1.96855e-14	1.83161e-13	1.32688e-12	8.42567e-12	19	UK		Rikenellaceae_RC9_gut_group	mother	83	59	0.613	57	7	0.128	1.14564e-10	1.03585e-09	6.35432e-06	2.35206e-05	39	Malawi
Prevotella_9	mother	288	90.6	7.741	83	94	24.676	0.504843	0.554033	5.4316e-14	3.98893e-13	20	Malawi		unassigned_Prevotellaceae	mother	288	52.8	0.328	57	3.5	0.01	7.4401e-14	6.36873e-13	4.19255e-08	1.5448e-07	41	India		Anaeroplasma	mother	83	55.4	0.037	57	5.3	0.002	1.64947e-10	1.43174e-09	1.17933e-05	3.82548e-05	44	Malawi
Ruminiclostridium_6	mother	288	52.4	0.075	83	91.6	0.24	6.39045e-12	7.19766e-11	5.82297e-14	4.20886e-13	33	Malawi		Eisenbergiella	mother	288	4.2	0.002	57	43.9	0.055	7.2621e-14	6.36873e-13	1.77547e-08	6.50752e-08	66	UK		Catenibacterium	mother	83	72.3	0.107	57	17.5	0.018	1.83017e-10	1.50373e-09	7.57267e-06	2.83267e-05	48	Malawi
Lachnospiraceae_FCS020_group	mother	288	83.3	0.051	83	67.5	0.013	0.00289121	0.00567632	5.16491e-13	3.17593e-12	25	India		unassigned_Barnesiellaceae	mother	288	0.7	0	57	31.6	0.056	9.72362e-14	8.00328e-13	9.42349e-05	0.000209725	103	UK		Enterorhabdus	mother	83	69.9	0.058	57	15.8	0.055	1.871e-10	1.50373e-09	3.40301e-05	0.00011204	58	Malawi
Ruminiclostridium_9	mother	288	66	0.023	83	92.8	0.056	3.24163e-07	1.47598e-06	1.74933e-12	1.02569e-11	49	Malawi		Asteroleplasma	mother	288	44.8	0.161	57	0	0	1.27229e-13	1.00841e-12	4.63541e-06	1.19497e-05	60	India		Adlercreutzia	mother	83	13.3	0.002	57	63.2	0.038	1.33148e-09	8.75548e-09	2.28812e-10	1.60573e-09	45	UK
GCA-900066575	mother	288	53.5	0.012	83	85.5	0.041	4.91986e-08	2.72395e-07	2.26217e-12	1.30134e-11	54	Malawi		Lachnoclostridium	mother	288	87.5	0.203	57	96.5	0.875	0.0610877	0.0914477	6.22062e-13	4.63817e-12	44	UK		Defluviitaleaceae_UCG-011	mother	83	54.2	0.01	57	5.3	0.004	2.40462e-10	1.86358e-09	2.06433e-05	6.94625e-05	40	Malawi
Klebsiella	mother	288	83.3	1.409	83	53	0.874	5.23955e-08	2.80316e-07	2.36111e-12	1.39362e-11	31	India		Barnesiella	mother	288	32.6	0.089	57	71.9	1.745	7.45727e-08	3.19171e-07	8.28245e-13	5.22329e-12	28	UK		unassigned_Clostridiales_vadinBB60_group	mother	83	85.5	0.232	57	33.3	0.054	2.67068e-10	1.99841e-09	8.48321e-08	4.39249e-07	32	Malawi
Lachnospiraceae_NC2004_group	mother	288	0.3	0	83	22.9	0.009	1.24982e-12	1.57331e-11	0.085502	0.107635	152	Malawi		Holdemanella	mother	288	80.6	0.954	57	31.6	0.144	1.16652e-12	8.91557e-12	1.81794e-10	9.08367e-10	37	India		Holdemanella	mother	83	84.3	0.212	57	31.6	0.144	3.40994e-10	2.46653e-09	3.74996e-05	0.000130325	33	Malawi
Enterococcus	mother	288	60.4	2.373	83	16.9	0.012	1.35838e-12	1.61496e-11	3.58335e-11	1.59928e-10	47	India		Solobacterium	mother	288	46.2	0.096	57	1.8	0.001	1.26737e-12	9.35229e-12	1.56417e-06	4.39709e-06	52	India		Lachnospiraceae_UCG-003	mother	83	56.6	0.07	57	7	0.001	3.87672e-10	2.71371e-09	1.44727e-05	4.9071e-05	46	Malawi
Fournierella	mother	288	51	0.051	83	84.3	0.156	2.86565e-08	1.65743e-07	1.3213e-11	7.09202e-11	76	Malawi		Collinsella	mother	288	96.2	5.509	57	75.4	0.681	2.73917e-06	9.76969e-06	1.69941e-12	1.1759e-11	13	India		Odoribacter	mother	83	71.1	0.075	57	82.5	0.284	0.16066	0.208762	1.20804e-09	8.46046e-09	37	UK
Roseburia	mother	288	90.3	0.717	83	95.2	1.407	0.188731	0.230791	2.78436e-11	1.46961e-10	42	Malawi		unassigned_Rhodospirillales	mother	288	2.8	0.001	57	36.8	0.297	1.78636e-12	1.27427e-11	4.98898e-06	1.28129e-05	91	UK		Candidatus_Soleaferrea	mother	83	44.6	0.05	57	1.8	0.01	1.28129e-09	8.68871e-09	0.00205669	0.00447836	110	Malawi
Erysipelotrichaceae_UCG-006	mother	288	12.8	0.013	83	49.4	0.027	1.71162e-11	1.74422e-10	7.08582e-05	0.000154001	80	Malawi		Bilophila	mother	288	66.3	0.065	57	78.9	0.676	0.0632081	0.0939342	2.14223e-12	1.39039e-11	23	UK		Hydrogenoanaerobacterium	mother	83	0	0	57	35.1	0.013	1.46316e-09	9.33838e-09	6.25154e-06	2.02771e-05	83	UK
Erysipelatoclostridium	mother	288	15.3	0.011	83	53	0.016	2.38264e-11	2.31765e-10	9.69958e-08	3.08869e-07	100	Malawi		Bifidobacterium	mother	288	99.7	10.2	57	94.7	0.912	0.0152081	0.0266765	3.64635e-12	2.34783e-11	11	India		Anaerosporobacter	mother	83	54.2	0.023	57	7	0.004	2.4028e-09	1.48974e-08	0.000933821	0.002286	43	Malawi
Oxalobacter	mother	288	13.9	0.004	83	50.6	0.013	2.64215e-11	2.45834e-10	1.69094e-05	4.05414e-05	61	Malawi		Hydrogenoanaerobacterium	mother	288	2.4	0	57	35.1	0.013	3.57283e-12	2.4664e-11	4.2912e-05	9.72585e-05	105	UK		UC5-1-2E3	mother	83	0	0	57	33.3	0.012	4.659e-09	2.80834e-08	6.25945e-06	1.96927e-05	132	UK
Oscillibacter	mother	288	60.4	0.043	83	85.5	0.099	1.13369e-05	3.67589e-05	1.54408e-10	7.42254e-10	97	Malawi		unassigned_Eggerthellaceae	mother	288	68.8	0.164	57	19.3	0.031	4.42459e-12	2.95894e-11	3.10864e-08	1.21462e-07	64	India		Barnesiella	mother	83	45.8	0.093	57	71.9	1.745	0.00305575	0.00619717	5.18914e-09	3.13857e-08	28	UK
unassigned_Eggerthellaceae	mother	288	68.8	0.164	83	47	0.032	0.000423024	0.00100586	1.58449e-10	7.58636e-10	29	India		Ruminococcaceae_UCG-008	mother	288	48.3	0.061	57	3.5	0.002	5.86654e-12	3.80436e-11	1.507e-07	4.99826e-07	70	India		unassigned_Peptococcaceae	mother	83	68.7	0.013	57	19.3	0.016	7.22218e-09	4.23571e-08	5.66999e-05	0.000173714	70	UK
Ruminiclostridium_5	mother	288	77.4	0.05	83	59	0.01	0.001192	0.00260294	2.72671e-10	1.27221e-09	35	India		Lachnospira	mother	288	79.9	0.247	57	87.7	1.203	0.196714	0.259856	1.39257e-11	8.0582e-11	65	UK		Oscillospira	mother	83	6	0.016	57	47.4	0.039	1.38033e-08	7.88243e-08	1.40827e-07	6.20348e-07	49	UK
Actinomyces	mother	288	53.8	0.021	83	15.7	0.001	3.07304e-10	2.63052e-09	3.40626e-10	1.50924e-09	59	India		Lachnospiraceae_UCG-010	mother	288	50	0.053	57	82.5	0.195	4.1974e-06	1.42578e-05	2.19696e-11	1.16429e-10	61	UK		unassigned_Barnesiellaceae	mother	83	0	0	57	31.6	0.055	1.45743e-08	8.10929e-08	6.24501e-05	0.000172433	103	UK
Butyrivibrio	mother	288	36.8	0.267	83	75.9	0.384	3.22074e-10	2.65092e-09	2.22513e-07	7.29393e-07	71	Malawi		Dorea	mother	288	94.8	1.101	57	87.7	0.181	0.068451	0.101024	2.15148e-11	1.20537e-10	12	India		GCA-900066575	mother	83	85.5	0.041	57	38.6	0.049	1.5868e-08	8.6084e-08	0.00119457	0.00305837	50	UK
GCA-900066225	mother	288	38.9	0.011	83	75.9	0.036	2.22603e-09	1.64266e-08	1.48568e-09	6.33764e-09	85	Malawi		Lachnospiraceae_FCS020_group	mother	288	83.3	0.051	57	42.1	0.007	5.41785e-10	2.97287e-09	5.38479e-11	2.79913e-10	29	India		Parasutterella	mother	83	33.7	0.044	57	71.9	2.083	1.34422e-05	4.41965e-05	1.53123e-08	8.73801e-08	30	UK
Succinivibrio	mother	288	49	1.316	83	78.3	6.72	1.48795e-06	6.36841e-06	1.57561e-09	6.83676e-09	39	Malawi		unassigned_Desulfovibrionaceae	mother	288	5.2	0.002	57	38.6	0.019	2.00643e-10	1.26287e-09	6.46084e-06	1.51493e-05	107	UK		Akkermansia	mother	83	30.1	0.167	57	68.4	2.198	1.24103e-05	4.20788e-05	1.87283e-08	1.02302e-07	62	UK
Veillonella	mother	288	61.8	0.55	83	94	0.427	1.19051e-09	9.43587e-09	4.38155e-06	1.2186e-05	44	India		Hungatella	mother	288	8.7	0.009	57	45.6	0.063	2.60777e-10	1.59447e-09	1.66919e-05	3.44487e-05	56	UK		Terrisporobacter	mother	83	75.9	0.048	57	28.1	0.007	2.02151e-08	1.06992e-07	9.96209e-05	0.000308707	47	Malawi
unassigned_Coriobacteriales	mother	288	42.4	0.03	83	8.4	0.001	1.37151e-09	1.04823e-08	4.60132e-08	1.59728e-07	64	India		Fournierella	mother	288	51	0.051	57	8.8	0.013	4.73598e-10	2.73919e-09	6.31973e-06	1.7114e-05	76	India		Klebsiella	mother	83	53	0.891	57	8.8	0.143	2.7906e-08	1.44181e-07	0.00245134	0.00549481	57	Malawi
Salmonella	mother	288	27.8	0.076	83	1.2	0	2.5369e-09	1.80965e-08	1.51353e-05	3.40791e-05	99	India		Enterococcus	mother	288	60.4	2.373	57	15.8	0.747	4.88507e-10	2.75107e-09	1.09434e-05	2.826e-05	42	India		Hungatella	mother	83	6	0.002	57	45.6	0.063	3.89403e-08	1.96513e-07	4.22238e-06	1.38084e-05	81	UK
Asteroleplasma	mother	288	44.8	0.161	83	10.8	0.327	2.91855e-09	2.01474e-08	2.46111e-07	7.41198e-07	69	Malawi		Defluviitaleaceae_UCG-011	mother	288	44.1	0.01	57	5.3	0.004	1.45993e-09	7.81065e-09	3.34569e-05	7.84076e-05	78	India		Oribacterium	mother	83	33.7	0.071	57	0	0	4.98509e-08	2.40392e-07	0.0709616	0.101187	121	Malawi
Allisonella	mother	288	47.9	0.03	83	14.5	0.009	1.31776e-08	8.29416e-08	8.04305e-08	2.44538e-07	57	India		Actinomyces	mother	288	53.8	0.021	57	12.3	0.002	2.13137e-09	1.11247e-08	0.000291141	0.000642314	34	India		Prevotellaceae_NK3B31_group	mother	83	33.7	0.12	57	0	0	4.98509e-08	2.40392e-07	0.0742983	0.109221	125	Malawi
Erysipelotrichaceae_UCG-003	mother	288	39.6	0.097	83	74.7	0.037	2.14129e-08	1.30925e-07	0.000239734	0.000517531	95	India		Blautia	mother	288	95.1	2.371	57	96.5	0.36	1	1	2.53969e-09	1.17231e-08	5	India		Bilophila	mother	83	84.3	0.065	57	78.9	0.676	0.501688	0.567012	5.30748e-08	2.8906e-07	21	UK
Ruminococcaceae_UCG-014	mother	288	66	0.682	83	86.7	1.139	0.000190111	0.000484331	3.88059e-08	1.49462e-07	70	Malawi		Butyrivibrio	mother	288	36.8	0.267	57	1.8	0.038	3.09131e-09	1.57509e-08	0.000234206	0.000507095	115	India		Prevotella_7	mother	83	56.6	1.055	57	12.3	0.046	6.55086e-08	3.0903e-07	0.000242473	0.000676529	67	Malawi
Ruminobacter	mother	288	1.4	0.003	83	19.3	0.565	2.57722e-08	1.53201e-07	0.298001	0.338563	124	Malawi		Enterorhabdus	mother	288	57.6	0.17	57	15.8	0.055	4.38845e-09	2.18402e-08	1.89458e-06	5.67338e-06	73	India		unassigned_Atopobiaceae	mother	83	32.5	0.015	57	0	0	1.05075e-07	4.85136e-07	0.0981895	0.135997	93	Malawi
Slackia	mother	288	82.3	0.313	83	88	0.163	0.243978	0.291683	6.03208e-08	2.24764e-07	46	India		Enterobacter	mother	288	59.4	0.205	57	17.5	0.808	4.67926e-09	2.27582e-08	5.90422e-05	0.000136112	62	UK		Eggerthella	mother	83	6	0	57	43.9	0.01	1.08558e-07	4.90771e-07	2.11076e-06	7.26725e-06	108	UK
Lachnoclostridium	mother	288	87.5	0.203	83	96.4	0.382	0.0236128	0.03771	7.1685e-08	2.63652e-07	38	Malawi		Akkermansia	mother	288	31.6	0.585	57	68.4	2.198	3.68517e-07	1.46042e-06	6.27124e-09	2.62146e-08	89	UK		Ruminiclostridium_9	mother	83	92.8	0.056	57	86	0.188	0.252474	0.314747	1.12537e-07	5.785e-07	97	UK
Corynebacterium	mother	288	21.2	0.006	83	0	0	4.96422e-08	2.72395e-07	2.26277e-05	5.25908e-05	172	India		Allisonella	mother	288	47.9	0.03	57	8.8	0.004	6.5305e-09	3.10562e-08	4.1938e-05	9.89903e-05	72	India		unassigned_Bacteroidales	mother	83	36.1	0.101	57	1.8	0.001	2.13857e-07	9.28141e-07	0.0501208	0.0772152	95	Malawi
Prevotella_2	mother	288	61.5	0.788	83	81.9	2.483	0.00056186	0.00130693	7.88452e-08	2.84985e-07	53	Malawi		Ruminococcaceae_UCG-004	mother	288	15.3	0.062	57	52.6	0.037	7.8713e-09	3.66187e-08	9.742e-06	2.52658e-05	88	India		unassigned_Mollicutes_RF39	mother	83	86.7	0.37	57	45.6	0.804	2.42753e-07	1.03289e-06	0.0168847	0.0332143	65	UK
unassigned_Muribaculaceae	mother	288	66.3	0.6	83	83.1	1.944	0.00276434	0.00552868	1.08725e-07	3.87518e-07	83	Malawi		unassigned_Christensenellaceae	mother	288	17.7	0.002	57	50.9	0.019	4.74006e-07	1.7796e-06	1.80762e-08	6.68251e-08	84	UK		Elusimicrobium	mother	83	30.1	0.128	57	0	0	4.79082e-07	1.99925e-06	0.160216	0.20204	149	Malawi
Raoultibacter	mother	288	20.8	0.008	83	0	0	8.80321e-08	4.48545e-07	3.56578e-05	7.01126e-05	122	India		Adlercreutzia	mother	288	24	0.053	57	63.2	0.038	2.23623e-08	1.0182e-07	2.34046e-06	6.60056e-06	79	India		Intestinimonas	mother	83	94	0.063	57	87.7	0.141	0.227787	0.292484	4.39508e-07	2.06986e-06	98	UK
Fusicatenibacter	mother	288	82.3	0.159	83	84.3	0.041	0.743319	0.791394	1.40952e-07	4.90066e-07	37	India		unassigned_DTU014	mother	288	0	0	57	15.8	0.008	5.2379e-08	2.33523e-07	0.00379019	0.00581425	185	UK		unassigned_Clostridiales	mother	83	50.6	0.049	57	10.5	0.008	5.76223e-07	2.35925e-06	0.00516639	0.0104133	88	Malawi
Streptococcus	mother	288	96.5	1.63	83	86.7	0.733	0.0018856	0.00384303	2.07175e-07	7.06267e-07	58	India		Salmonella	mother	288	27.8	0.076	57	0	0	7.39181e-08	3.19171e-07	0.0290741	0.0446141	67	India		Ruminococcaceae_UCG-003	mother	83	95.2	0.407	57	61.4	0.192	7.11735e-07	2.86012e-06	0.0017499	0.00434914	31	Malawi
Sneathia	mother	288	0	0	83	12	0.01	2.0192e-07	1.0049e-06	0.551701	0.591908	196	Malawi		Subdoligranulum	mother	288	96.2	1.884	57	94.7	3.106	0.710568	0.75278	1.08594e-07	4.12581e-07	57	UK		Clostridium_sensu_stricto_1	mother	83	95.2	0.363	57	66.7	0.068	1.12275e-05	3.86725e-05	7.21208e-07	3.30063e-06	27	Malawi
unassigned_Coriobacteriales_Incertae_Sedis	mother	288	41.7	0.027	83	12	0.002	2.10815e-07	1.02533e-06	3.02879e-06	7.91645e-06	116	India		Lachnospiraceae_NK4A136_group	mother	288	89.2	0.542	57	86	1.702	0.492857	0.552206	1.15099e-07	4.35181e-07	74	UK		Desulfovibrio	mother	83	72.3	0.148	57	29.8	0.315	9.17269e-07	3.61904e-06	0.0101082	0.0203367	76	UK
Howardella	mother	288	51.4	0.031	83	33.7	0.005	0.00587138	0.0107383	3.35115e-07	1.0418e-06	52	India		Rikenellaceae_RC9_gut_group	mother	288	41.3	0.335	57	7	0.128	1.09558e-07	4.59715e-07	0.000468017	0.000950787	104	India		Sarcina	mother	83	28.9	0.047	57	0	0	1.04275e-06	4.04065e-06	0.265602	0.328258	99	Malawi
Family_XIII_UCG-001	mother	288	58.7	0.028	83	88	0.037	2.28305e-07	1.08572e-06	3.38552e-05	8.3155e-05	125	Malawi		Erysipelotrichaceae_UCG-003	mother	288	39.6	0.097	57	75.4	0.041	8.49643e-07	3.13489e-06	2.27867e-07	7.89454e-07	68	India		Family_XIII_UCG-001	mother	83	88	0.037	57	50.9	0.033	1.93497e-06	7.36648e-06	0.049481	0.0834196	77	Malawi
unassigned_Desulfovibrionaceae	mother	288	5.2	0.002	83	26.5	0.007	2.50187e-07	1.16391e-06	0.13019	0.158234	157	Malawi		Lachnospiraceae_UCG-004	mother	288	47.2	0.03	57	71.9	0.096	0.000765	0.0019036	3.68871e-07	1.15664e-06	102	UK		Olsenella	mother	83	49.4	0.026	57	12.3	0.021	4.17157e-06	1.56074e-05	0.0112678	0.021399	116	Malawi
Enterobacter	mother	288	59.4	0.205	83	30.1	0.059	3.01187e-06	1.19359e-05	5.03112e-07	1.56018e-06	65	India		Turicibacter	mother	288	68.4	0.318	57	31.6	0.01	3.68517e-07	1.46042e-06	5.66558e-07	1.90089e-06	47	India		unassigned_Coriobacteriales_Incertae_Sedis	mother	83	12	0.002	57	47.4	0.028	4.72527e-06	1.73794e-05	4.41152e-05	0.000123422	84	UK
Paraprevotella	mother	288	35.4	0.059	83	8.4	0.004	4.92875e-07	2.1974e-06	2.58484e-06	6.65951e-06	96	India		Ruminiclostridium_1	mother	288	0	0	57	14	0.009	3.60239e-07	1.46042e-06	0.0340303	0.0482522	161	UK		Anaerovibrio	mother	83	25.3	0.117	57	0	0	5.67202e-06	2.01775e-05	0.369988	0.431116	177	Malawi
Escherichia/Shigella	mother	288	99	7.169	83	98.8	1.965	1	1	7.63432e-07	2.42052e-06	51	India		Howardella	mother	288	51.4	0.031	57	15.8	0.007	4.07215e-07	1.58444e-06	9.42352e-05	0.000218091	97	India		Lachnospiraceae_NK3A20_group	mother	83	25.3	0.121	57	0	0	5.67202e-06	2.01775e-05	0.341367	0.403189	194	Malawi
unassigned_Saccharimonadaceae	mother	288	36.5	0.007	83	10.8	0.001	3.14351e-06	1.22311e-05	9.22111e-07	2.43445e-06	112	India		Ruminococcaceae_UCG-002	mother	288	89.2	2.312	57	80.7	4.49	0.0786457	0.113717	2.78571e-06	8.65645e-06	86	UK		Coprococcus_2	mother	83	92.8	0.39	57	61.4	0.203	7.98977e-06	2.79642e-05	0.0397864	0.0698304	52	Malawi
unassigned_Lachnospiraceae	mother	288	96.2	2.351	83	97.6	1.18	0.740857	0.791394	1.17323e-06	3.56115e-06	30	India		Prevotella_7	mother	288	44.4	0.661	57	12.3	0.046	2.42737e-06	8.80438e-06	0.000565675	0.00118165	85	India		Holdemania	mother	83	14.5	0.002	57	47.4	0.016	3.85283e-05	0.000112982	1.14624e-05	3.8098e-05	142	UK
Sphingobium	mother	288	0	0	83	10.8	0.002	9.87771e-07	4.31394e-06	0.545263	0.588062	199	Malawi		Phascolarctobacterium	mother	288	41	0.314	57	61.4	2.491	0.00546166	0.0106254	3.54e-06	1.01826e-05	48	UK		Ruminococcaceae_UCG-008	mother	83	32.5	0.019	57	3.5	0.002	1.27091e-05	4.24287e-05	0.0962563	0.135866	147	Malawi
Holdemanella	mother	288	80.6	0.954	83	84.3	0.212	0.522779	0.567892	1.6662e-06	4.94544e-06	48	India		Mogibacterium	mother	288	22.2	0.045	57	0	0	3.3264e-06	1.16697e-05	0.0810368	0.113216	154	India		Haemophilus	mother	83	85.5	0.17	57	50.9	0.023	1.81199e-05	5.86868e-05	9.04262e-05	0.000290155	51	Malawi
Solobacterium	mother	288	46.2	0.095	83	75.9	0.07	1.57527e-06	6.60996e-06	0.0178107	0.0280082	87	India		Terrisporobacter	mother	288	62.2	0.148	57	28.1	0.007	3.51967e-06	1.21485e-05	6.3892e-06	1.77198e-05	55	India		Lachnospiraceae_NC2004_group	mother	83	22.9	0.009	57	0	0	2.23652e-05	6.96011e-05	0.426038	0.486863	183	Malawi
Family_XIII_AD3011_group	mother	288	83	0.154	83	81.9	0.054	0.869196	0.907356	2.42512e-06	6.96989e-06	67	India		Clostridium_sensu_stricto_1	mother	288	78.5	0.812	57	66.7	0.068	0.0611076	0.0914477	4.38484e-06	1.31011e-05	40	India		Ruminococcaceae_UCG-010	mother	83	94	0.635	57	64.9	0.406	2.2452e-05	6.96011e-05	0.0666757	0.108513	78	Malawi
unassigned_Prevotellaceae	mother	288	52.8	0.328	83	74.7	1.085	0.000383453	0.000922011	2.50152e-06	7.10491e-06	79	Malawi		unassigned_Bacteroidales	mother	288	26	0.078	57	1.8	0.001	5.6986e-06	1.90547e-05	0.0266009	0.0415177	135	India		CAG-56	mother	83	69.9	0.048	57	33.3	0.015	2.79812e-05	8.47297e-05	0.00655972	0.0139207	85	Malawi
Ruminococcaceae_NK4A214_group	mother	288	83.7	0.312	83	92.8	0.621	0.0486442	0.0703369	2.60994e-06	7.55511e-06	60	Malawi		Oribacterium	mother	288	21.9	0.051	57	0	0	5.93232e-06	1.92435e-05	0.0894105	0.121935	111	India		Turicibacter	mother	83	68.7	0.066	57	31.6	0.01	2.81131e-05	8.47297e-05	0.012198	0.0238621	105	Malawi
Erysipelotrichaceae_UCG-004	mother	288	0.7	0	83	13.3	0.008	2.12367e-06	8.73972e-06	0.496755	0.538494	182	Malawi		Tyzzerella_3	mother	288	3.5	0.009	57	22.8	0.012	5.9349e-06	1.92435e-05	0.0143312	0.0207441	126	UK		Oxalobacter	mother	83	50.6	0.013	57	15.8	0.02	3.04427e-05	9.04941e-05	0.0591762	0.0936554	80	UK
Haemophilus	mother	288	58.3	0.14	83	85.5	0.169	2.21097e-06	8.92731e-06	1.43194e-05	3.72324e-05	82	Malawi		Corynebacterium	mother	288	21.2	0.006	57	0	0	6.25298e-06	1.99722e-05	0.136765	0.182179	136	India		Libanicoccus	mother	83	26.5	0.022	57	1.8	0.001	4.12797e-05	0.000119436	0.294537	0.354304	178	Malawi
Ruminococcaceae_UCG-002	mother	288	89.2	2.312	83	95.2	3.334	0.1349	0.170301	3.63552e-06	1.02773e-05	73	Malawi		Ruminococcaceae_UCG-005	mother	288	86.8	0.539	57	82.5	1.003	0.403084	0.461284	8.75254e-06	2.51414e-05	112	UK		Coprococcus_1	mother	83	94	0.045	57	66.7	0.021	4.97927e-05	0.000142171	0.0330402	0.0586255	55	Malawi
Campylobacter	mother	288	2.1	0.001	83	16.9	0.059	3.69121e-06	1.41057e-05	0.541294	0.582037	136	Malawi		Raoultibacter	mother	288	20.8	0.008	57	0	0	1.06337e-05	3.298e-05	0.171113	0.222368	117	India		unassigned_vadinBE97	mother	83	42.2	0.036	57	10.5	0.001	5.28115e-05	0.000148832	0.0361563	0.0589888	148	Malawi
Parabacteroides	mother	288	85.1	0.335	83	96.4	0.707	0.00416352	0.00781574	6.78961e-06	1.83984e-05	45	Malawi		Prevotellaceae_NK3B31_group	mother	288	20.5	0.018	57	0	0	1.07905e-05	3.2988e-05	0.0912404	0.122781	148	India		Phascolarctobacterium	mother	83	90.4	2.195	57	61.4	2.492	5.64029e-05	0.000156916	0.590258	0.664727	114	UK
Anaerovibrio	mother	288	6.2	0.007	83	25.3	0.117	5.10166e-06	1.88234e-05	0.197035	0.231015	138	Malawi		Ruminococcus_1	mother	288	84.4	0.263	57	80.7	0.663	0.554874	0.608939	1.51808e-05	4.17079e-05	114	UK		Lachnospiraceae_UCG-001	mother	83	84.3	0.111	57	52.6	0.033	6.01015e-05	0.000165089	0.00198583	0.00485633	59	Malawi
unassigned_Peptococcaceae	mother	288	39.9	0.017	83	68.7	0.013	5.27833e-06	1.91451e-05	0.00164146	0.00307499	129	India		Erysipelatoclostridium	mother	288	15.3	0.011	57	42.1	0.012	1.58925e-05	4.79012e-05	0.000193355	0.000407632	77	UK		unassigned_Coriobacteriales	mother	83	8.4	0.001	57	36.8	0.009	6.48105e-05	0.000175799	0.00014676	0.000387065	137	UK
unassigned_Erysipelotrichaceae	mother	288	24.7	0.02	83	51.8	0.152	5.92239e-06	2.11232e-05	0.00033389	0.000656323	88	Malawi		Sutterella	mother	288	60.1	0.045	57	64.9	0.507	0.553862	0.608939	2.02727e-05	5.28984e-05	59	UK		Collinsella	mother	83	97.6	0.893	57	75.4	0.681	6.57163e-05	0.000176055	0.310645	0.401476	53	Malawi
CAG-56	mother	288	41.7	0.029	83	69.9	0.048	6.08112e-06	2.13338e-05	0.000161212	0.000359302	135	Malawi		Butyricimonas	mother	288	20.8	0.008	57	47.4	0.09	8.31429e-05	0.000237234	2.21528e-05	5.41407e-05	94	UK		Lachnoclostridium_12	mother	83	20.5	0.017	57	0	0	9.10748e-05	0.000238111	0.586973	0.645979	152	Malawi
unassigned_vadinBE97	mother	288	17.4	0.01	83	42.2	0.036	6.37564e-06	2.20062e-05	0.00329653	0.00554949	143	Malawi		Megamonas	mother	288	26.7	1.284	57	3.5	0.003	2.45943e-05	7.30998e-05	0.0624202	0.0912815	75	India		Treponema_2	mother	83	20.5	1.217	57	0	0	9.10748e-05	0.000238111	0.559497	0.618472	167	Malawi
Pseudomonas	mother	288	1	0	83	13.3	0.005	8.0902e-06	2.70516e-05	0.557831	0.6013	141	Malawi		Coprococcus_1	mother	288	86.1	0.094	57	66.7	0.021	0.000883546	0.00217332	3.99341e-05	0.000101482	51	India		Fusicatenibacter	mother	83	84.3	0.041	57	77.2	0.081	0.376579	0.441718	7.71454e-05	0.000250559	109	UK
CAG-352	mother	288	6.6	0.008	83	25.3	0.089	8.8499e-06	2.91366e-05	0.274861	0.31785	167	Malawi		Dialister	mother	288	89.6	4.677	57	66.7	5.353	3.74364e-05	0.000109745	0.910769	0.935483	95	UK		Ruminococcaceae_UCG-013	mother	83	90.4	0.212	57	89.5	0.303	1	1	8.5188e-05	0.000277748	120	UK
Victivallis	mother	288	1.7	0	83	14.5	0.008	1.8396e-05	5.87574e-05	0.445338	0.488614	178	Malawi		Lachnospiraceae_UCG-008	mother	288	28.8	0.005	57	5.3	0	4.47044e-05	0.00012928	0.0256512	0.0389791	167	India		unassigned_Christensenellaceae	mother	83	37.3	0.008	57	50.9	0.019	0.121411	0.162363	0.000115134	0.000334094	126	UK
Allorhizobium-Neorhizobium-Pararhizobium-Rhizobium	mother	288	0	0	83	8.4	0.001	2.28976e-05	7.10157e-05	0.50232	0.547599	206	Malawi		Ruminococcaceae_UCG-014	mother	288	66	0.682	57	70.2	4.108	0.644942	0.697058	5.55665e-05	0.000138815	93	UK		Lachnospiraceae_UCG-004	mother	83	95.2	0.121	57	71.9	0.096	0.000155378	0.000401393	0.531634	0.613508	68	Malawi
Sphingomonas	mother	288	0	0	83	8.4	0.001	2.28976e-05	7.10157e-05	0.434845	0.479807	202	Malawi		Ruminococcaceae_UCG-013	mother	288	79.5	0.348	57	89.5	0.303	0.0950703	0.132111	6.79744e-05	0.000168973	82	India		Coriobacteriaceae_UCG-003	mother	83	24.1	0.031	57	1.8	0	0.000164639	0.000420313	0.494266	0.557298	133	Malawi
unassigned_Mollicutes_RF39	mother	288	63.2	0.471	83	86.7	0.37	2.6513e-05	8.10542e-05	0.00387441	0.00691952	102	India		unassigned_Ruminococcaceae	mother	288	88.9	1.979	57	91.2	2.707	0.814818	0.842373	7.1452e-05	0.000176757	80	UK		Ruminobacter	mother	83	19.3	0.565	57	0	0	0.000186752	0.000471222	0.576721	0.637722	207	Malawi
Lactococcus	mother	288	31.6	0.021	83	9.6	0.002	3.39501e-05	0.000102329	6.17704e-05	0.000130921	176	India		Ruminiclostridium_6	mother	288	52.4	0.075	57	66.7	0.258	0.0581527	0.0888906	9.75151e-05	0.00023218	122	UK		Sellimonas	mother	83	0	0	57	15.8	0.006	0.000205442	0.000512424	0.0105317	0.0179634	179	UK
unassigned_Clostridiales	mother	288	26.4	0.014	83	50.6	0.05	5.22442e-05	0.000155281	0.00205207	0.00372241	123	Malawi		Candidatus_Soleaferrea	mother	288	21.5	0.015	57	1.8	0.01	0.000104589	0.000294148	0.117184	0.156063	165	India		unassigned_Saccharimonadaceae	mother	83	10.8	0.001	57	31.6	0.004	0.00398493	0.00779035	0.000220208	0.000558198	134	UK
Odoribacter	mother	288	51.4	0.033	83	71.1	0.075	0.00164213	0.00337899	6.61272e-05	0.000157716	126	Malawi		Enorma	mother	288	0	0	57	8.8	0.002	0.000105838	0.000294148	0.0645494	0.0911883	194	UK		Lachnoclostridium	mother	83	96.4	0.382	57	96.5	0.875	1	1	0.000211561	0.0006361	101	UK
Subdoligranulum	mother	288	96.2	1.886	83	96.4	1.114	1	1	7.78936e-05	0.00018562	50	India		Comamonas	mother	288	20.8	0.129	57	1.8	0	0.000107564	0.00029511	0.173066	0.220827	132	India		Ruminiclostridium_6	mother	83	91.6	0.24	57	66.7	0.258	0.000302228	0.000736892	0.486758	0.574316	86	UK
Candidatus_Soleaferrea	mother	288	21.5	0.015	83	44.6	0.05	6.44707e-05	0.000188996	0.0060795	0.00970858	146	Malawi		unassigned_Atopobiaceae	mother	288	16.7	0.051	57	0	0	0.000109677	0.000297101	0.254169	0.309363	197	India		Ruminococcaceae_UCG-009	mother	83	81.9	0.061	57	52.6	0.039	0.000313517	0.000755924	0.054647	0.0909595	119	Malawi
Ruminococcaceae_UCG-008	mother	288	48.3	0.061	83	32.5	0.019	0.0122324	0.0207756	9.24938e-05	0.000201866	107	India		Lachnospiraceae_UCG-001	mother	288	34	0.018	57	52.6	0.033	0.0104521	0.0191176	0.000248978	0.000547525	153	UK		unassigned_Izimaplasmatales	mother	83	51.8	0.017	57	21.1	0.01	0.000376914	0.000898795	0.109467	0.159413	159	Malawi
Acidaminococcus	mother	288	18.4	0.118	83	2.4	0.014	7.8286e-05	0.000223376	0.000532363	0.000994572	163	India		Intestinibacter	mother	288	80.6	0.213	57	61.4	0.033	0.00288598	0.00605489	0.000320953	0.000732205	71	India		Sutterella	mother	83	90.4	0.331	57	64.9	0.519	0.00041988	0.000990369	0.72299	0.775003	107	UK
Sarcina	mother	288	10.4	0.013	83	28.9	0.046	7.78615e-05	0.000223376	0.250563	0.292237	89	Malawi		Peptostreptococcus	mother	288	15.6	0.002	57	0	0	0.000326943	0.00085324	0.26568	0.327355	129	India		Erysipelotrichaceae_UCG-003	mother	83	74.7	0.037	57	75.4	0.041	1	1	0.000418012	0.00117725	129	UK
Coriobacteriaceae_UCG-003	mother	288	7.3	0.046	83	24.1	0.031	8.09821e-05	0.000228028	0.368266	0.411878	145	India		Christensenellaceae_R-7_group	mother	288	88.2	0.74	57	84.2	1.921	0.385963	0.444065	0.000457855	0.00103219	69	UK		Ruminiclostridium_1	mother	83	0	0	57	14	0.009	0.000553436	0.00129135	0.00545343	0.00973704	180	UK
Coprococcus_2	mother	288	73.6	0.318	83	92.8	0.39	8.3169e-05	0.000231145	0.000837126	0.00171956	90	Malawi		Holdemania	mother	288	25.3	0.004	57	47.4	0.016	0.00130009	0.00309132	0.000512378	0.0010512	133	UK		unassigned_Lachnospiraceae	mother	83	97.6	1.18	57	98.2	1.517	1	1	0.000476117	0.00133393	66	UK
Parvibacter	mother	288	12.5	0.005	83	0	0	8.90834e-05	0.000244408	0.00146396	0.00251349	184	India		Ruminococcaceae_UCG-009	mother	288	32.3	0.035	57	52.6	0.039	0.00412048	0.00839793	0.000646986	0.00133688	150	UK		Weissella	mother	83	21.7	0.006	57	1.8	0	0.000669261	0.001545	0.4639	0.526869	102	Malawi
Butyricimonas	mother	288	20.8	0.008	83	43.4	0.04	9.66741e-05	0.000261877	0.0175415	0.0264508	114	Malawi		Escherichia/Shigella	mother	288	99	7.169	57	91.2	3.582	0.00394038	0.00810809	0.00072799	0.00159564	38	India		Shuttleworthia	mother	83	27.7	0.007	57	5.3	0.002	0.000711169	0.00162446	0.481014	0.542768	128	Malawi
Shewanella	mother	288	0	0	83	7.2	0.021	0.00010854	0.000290346	0.409909	0.453188	212	Malawi		Eggerthella	mother	288	21.2	0.021	57	43.9	0.01	0.000660831	0.00168355	0.0032599	0.00599781	100	India		FD2005	mother	83	16.9	0.004	57	0	0	0.000808431	0.00182739	0.604451	0.666553	193	Malawi
Prevotella_1	mother	288	0.3	0	83	8.4	0.101	0.000149715	0.000390719	0.47983	0.523611	207	Malawi		Succiniclasticum	mother	288	0	0	57	7	0.518	0.00068096	0.00171442	0.153055	0.191952	186	UK		Prevotellaceae_UCG-003	mother	83	15.7	0.071	57	0	0	0.000822342	0.00183967	0.56038	0.621231	188	Malawi
Stenotrophomonas	mother	288	0.3	0	83	8.4	0.006	0.000149715	0.000390719	0.537767	0.581018	213	Malawi		unassigned_Flavobacteriales	mother	288	1	0	57	10.5	0.02	0.000898856	0.00218586	0.0842435	0.113234	196	UK		Intestinibacter	mother	83	86.7	0.085	57	61.4	0.033	0.000977783	0.00216509	0.273569	0.360985	87	Malawi
Intestinimonas	mother	288	79.9	0.194	83	94	0.063	0.00155033	0.00326517	0.000175936	0.000398553	41	India		Elusimicrobium	mother	288	13.9	0.042	57	0	0	0.000961959	0.00231303	0.311971	0.374919	181	India		Veillonella	mother	83	94	0.429	57	73.7	0.14	0.00110579	0.00242379	0.67614	0.737011	104	Malawi
Prevotella	mother	288	9.4	0.001	83	26.5	0.015	0.000158105	0.000407645	0.339798	0.385458	77	Malawi		Romboutsia	mother	288	74.3	0.65	57	75.4	0.046	1	1	0.00124821	0.00263771	45	India		unassigned_Eggerthellaceae	mother	83	47	0.032	57	19.3	0.031	0.00111872	0.00242763	0.18853	0.253765	161	Malawi
Lachnospiraceae_UCG-008	mother	288	28.8	0.005	83	9.6	0.003	0.000244245	0.000614923	0.000215373	0.000439942	139	India		Streptococcus	mother	288	96.5	1.63	57	91.2	0.135	0.0824763	0.118456	0.00136642	0.00287374	39	India		Ruminococcus_2	mother	83	95.2	2.574	57	75.4	1.007	0.00134967	0.00287137	0.0642638	0.105336	74	Malawi
Clostridium_sensu_stricto_1	mother	288	78.5	0.812	83	95.2	0.363	0.000255251	0.000635159	0.59949	0.654247	75	India		Erysipelotrichaceae_UCG-006	mother	288	12.8	0.013	57	0	0	0.00157881	0.00355647	0.441125	0.50704	187	India		Tyzzerella_4	mother	83	4.8	0.008	57	24.6	0.045	0.00134967	0.00287137	0.00211387	0.00424782	184	UK
unassigned_Christensenellaceae	mother	288	17.7	0.002	83	37.3	0.008	0.000279606	0.000687766	0.0755254	0.0990108	128	Malawi		FD2005	mother	288	12.5	0.009	57	0	0	0.00154997	0.00355647	0.403847	0.467312	184	India		Agathobacter	mother	83	95.2	2.622	57	86	0.661	0.0691955	0.101455	0.00122845	0.00319451	20	Malawi
Turicibacter	mother	288	68.4	0.318	83	68.7	0.066	1	1	0.000411948	0.000880451	56	India		Lachnospiraceae_NK3A20_group	mother	288	12.8	0.033	57	0	0	0.00157881	0.00355647	0.365516	0.434403	202	India		Mogibacterium	mother	83	14.5	0.002	57	0	0	0.00154873	0.00326286	0.540526	0.602827	205	Malawi
Treponema_2	mother	288	6.2	0.113	83	20.5	1.217	0.000373074	0.000907248	0.445489	0.490785	166	Malawi		Parvibacter	mother	288	12.5	0.005	57	0	0	0.00154997	0.00355647	0.398194	0.460706	180	India		Gordonibacter	mother	83	4.8	0.001	57	22.8	0.003	0.00270765	0.00559581	0.00195791	0.0040704	170	UK
Prevotellaceae_UCG-001	mother	288	0	0	83	6	0.023	0.000509305	0.00119771	0.370492	0.416317	211	Malawi		Pediococcus	mother	288	12.5	0.003	57	0	0	0.00154997	0.00355647	0.469437	0.539786	157	India		GCA-900066225	mother	83	75.9	0.036	57	49.1	0.032	0.00199813	0.00416918	0.356375	0.443288	156	Malawi
Shuttleworthia	mother	288	11.5	0.003	83	27.7	0.007	0.000736255	0.00167616	0.31723	0.360615	179	Malawi		Veillonella	mother	288	61.8	0.549	57	73.7	0.14	0.0983294	0.134888	0.0024592	0.00497891	87	India		unassigned_Ruminococcaceae	mother	83	95.2	2.011	57	91.2	2.707	0.485897	0.55204	0.00192557	0.00474232	106	UK
Eggerthella	mother	288	21.2	0.021	83	6	0	0.000964088	0.00217174	0.00216818	0.00368812	165	India		Lactococcus	mother	288	31.6	0.021	57	12.3	0.004	0.00225375	0.0049923	0.128187	0.174562	119	India		unassigned_DTU014	mother	83	2.4	0	57	15.8	0.008	0.00745257	0.0140627	0.00237507	0.00480055	185	UK
Coprococcus_3	mother	288	88.5	0.256	83	96.4	0.127	0.0347547	0.0527483	0.00116138	0.00231057	74	India		Desulfovibrio	mother	288	52.1	0.197	57	29.8	0.315	0.00226287	0.0049923	0.175315	0.239245	121	UK		unassigned_Desulfovibrionaceae	mother	83	26.5	0.007	57	38.6	0.019	0.142206	0.187022	0.00229785	0.00496182	139	UK
Gordonibacter	mother	288	19.1	0.007	83	4.8	0.001	0.00103666	0.00231088	0.00663152	0.0102242	180	India		Prevotella_6	mother	288	3.1	0	57	14	0.002	0.0025118	0.00548494	0.0969148	0.127667	182	UK		Erysipelotrichaceae_UCG-004	mother	83	13.3	0.008	57	0	0	0.00293683	0.00601219	0.547967	0.606741	208	Malawi
Desulfovibrio	mother	288	52.1	0.197	83	72.3	0.148	0.00106342	0.00234611	0.0173169	0.0272423	111	India		unassigned_Peptococcaceae	mother	288	39.9	0.017	57	19.3	0.016	0.00263958	0.00564869	0.0599446	0.0906058	179	India		Ruminococcaceae_NK4A214_group	mother	83	92.8	0.621	57	73.7	0.532	0.00314488	0.00631888	0.858698	0.886124	111	Malawi
Scardovia	mother	288	13.2	0.001	83	2.4	0	0.00410267	0.00776967	0.00151222	0.00234827	186	India		Lachnoclostridium_12	mother	288	12.2	0.009	57	0	0	0.00274878	0.00582414	0.470057	0.538886	168	India		Lachnospiraceae_FCS020_group	mother	83	67.5	0.013	57	42.1	0.007	0.00333425	0.00663792	0.435558	0.516442	123	Malawi
Pediococcus	mother	288	12.5	0.003	83	1.2	0	0.00131545	0.0028435	0.00427664	0.00675294	205	India		Ruminococcaceae_NK4A214_group	mother	288	83.7	0.312	57	73.7	0.532	0.0884503	0.123715	0.00304029	0.00610449	118	UK		Coprobacillus	mother	83	4.8	0.005	57	12.3	0.002	0.121959	0.162363	0.00404176	0.00748103	202	Malawi
Intestinibacter	mother	288	80.6	0.213	83	86.7	0.085	0.256548	0.304673	0.00163116	0.00314957	92	India		Victivallis	mother	288	1.7	0	57	10.5	0.002	0.00375369	0.00779893	0.0719289	0.0987639	170	UK		unassigned_Flavobacteriales	mother	83	0	0	57	10.5	0.02	0.00386797	0.00763045	0.0109201	0.0184112	190	UK
Romboutsia	mother	288	74.3	0.65	83	90.4	0.23	0.0014815	0.00317041	0.20675	0.259966	72	India		Caldicoprobacter	mother	288	0	0	57	5.3	0.005	0.00431275	0.00862549	0.187351	0.236343	214	UK		Tyzzerella_3	mother	83	6	0.025	57	22.8	0.012	0.00468814	0.00908327	0.0120646	0.0194515	131	Malawi
Bilophila	mother	288	66.3	0.065	83	84.3	0.065	0.00157156	0.00326517	0.0247555	0.0381571	105	India		unassigned_Puniceicoccaceae	mother	288	0	0	57	5.3	0.004	0.00431275	0.00862549	0.189093	0.236783	212	UK		Sneathia	mother	83	12	0.01	57	0	0	0.00561696	0.0106919	0.448694	0.506764	141	Malawi
Elusimicrobium	mother	288	13.9	0.042	83	30.1	0.128	0.00156794	0.00326517	0.217934	0.259551	147	Malawi		Leuconostoc	mother	288	11.1	0.001	57	0	0	0.00444366	0.00872426	0.515939	0.588215	147	India		unassigned_WCHB1-41	mother	83	12	0.073	57	0	0	0.00561696	0.0106919	0.50539	0.566335	210	Malawi
Dialister	mother	288	89.6	4.677	83	75.9	3.426	0.00295809	0.0057078	0.00210088	0.00398503	55	India		Prevotellaceae_UCG-003	mother	288	11.1	0.03	57	0	0	0.00444366	0.00872426	0.425061	0.494449	209	India		Romboutsia	mother	83	90.4	0.23	57	75.4	0.046	0.0315288	0.0522271	0.00563207	0.0125	61	Malawi
DNF00809	mother	288	32.3	0.052	83	16.9	0.005	0.0059211	0.0107383	0.00255793	0.0044534	144	India		Caproiciproducens	mother	288	30.6	0.011	57	36.8	0.018	0.353462	0.413338	0.00632227	0.0115869	156	UK		Enorma	mother	83	0	0	57	8.8	0.002	0.0100419	0.0186246	0.00871085	0.0149984	211	UK
Ruminococcus_2	mother	288	82.3	1.847	83	95.2	2.574	0.00256673	0.00518189	0.00257169	0.00480203	84	Malawi		Roseburia	mother	288	90.3	0.717	57	89.5	0.552	0.809972	0.841427	0.0060647	0.0117307	92	India		Ruminococcaceae_UCG-002	mother	83	95.2	3.333	57	80.7	4.49	0.010533	0.0192073	0.00715696	0.0155833	91	UK
unassigned_Atopobiaceae	mother	288	16.7	0.051	83	32.5	0.015	0.00289121	0.00567632	0.547029	0.594002	142	India		Sarcina	mother	288	10.4	0.013	57	0	0	0.00764604	0.0146094	0.532148	0.600136	206	India		Megasphaera	mother	83	18.1	0.173	57	3.5	0.667	0.00893901	0.0167221	0.591377	0.6516	192	UK
Prevotella_6	mother	288	3.1	0	83	12	0.004	0.00298726	0.0057078	0.551214	0.590983	185	Malawi		Tyzzerella_4	mother	288	10.4	0.028	57	24.6	0.045	0.00761227	0.0146094	0.0293339	0.0442581	125	UK		Ruminococcus_1	mother	83	95.2	0.929	57	80.7	0.663	0.010533	0.0192073	0.573636	0.650505	64	Malawi
unassigned_WCHB1-41	mother	288	3.1	0.002	83	12	0.073	0.00298726	0.0057078	0.549666	0.59373	198	Malawi		Tyzzerella	mother	288	0.7	0	57	7	0.042	0.00783615	0.0148401	0.236744	0.293093	191	UK		Asteroleplasma	mother	83	10.8	0.327	57	0	0	0.0108434	0.0194464	0.430926	0.494672	124	Malawi
Megamonas	mother	288	26.7	1.284	83	14.5	0.562	0.020097	0.0325815	0.00370042	0.00628277	132	India		Sellimonas	mother	288	5.2	0.003	57	15.8	0.006	0.00856165	0.0160719	0.139546	0.179769	127	UK		Sphingobium	mother	83	10.8	0.002	57	0	0	0.0108434	0.0194464	0.419135	0.481336	187	Malawi
Agathobacter	mother	288	91.3	2.127	83	95.2	2.622	0.353202	0.404199	0.00458766	0.008096	86	Malawi		GCA-900066225	mother	288	38.9	0.011	57	49.1	0.032	0.183802	0.245836	0.00918544	0.0164479	141	UK		Atopobium	mother	83	6	0.002	57	14	0.001	0.140716	0.186192	0.011834	0.021575	151	Malawi
Coprococcus_1	mother	288	86.1	0.094	83	94	0.045	0.0570732	0.080353	0.0050583	0.00879503	81	India		Staphylococcus	mother	288	12.8	0.039	57	1.8	0.001	0.0101525	0.0187296	0.583708	0.648875	120	India		Christensenellaceae_R-7_group	mother	83	94	0.848	57	84.2	1.921	0.0841065	0.116249	0.0116401	0.0240407	90	UK
Gardnerella	mother	288	1	0	83	7.2	0.001	0.00501978	0.00934116	0.290345	0.32916	130	Malawi		unassigned_Clostridiales	mother	288	26.4	0.014	57	10.5	0.008	0.0100717	0.0187296	0.280729	0.344496	175	India		Coprococcus_3	mother	83	96.4	0.127	57	84.2	0.179	0.0149069	0.0265148	0.116948	0.175819	89	UK
Rikenellaceae_RC9_gut_group	mother	288	41.3	0.335	83	59	0.613	0.00572036	0.0105531	0.00597629	0.0101366	121	Malawi		unassigned_Enterobacteriaceae	mother	288	19.1	0.018	57	5.3	0.002	0.0105898	0.0192053	0.519019	0.588008	110	India		Acidaminococcus	mother	83	2.4	0.014	57	12.3	0.921	0.0313889	0.0522271	0.0161316	0.0280476	197	UK
Adlercreutzia	mother	288	24	0.053	83	13.3	0.002	0.0480038	0.0698831	0.00660246	0.0104342	150	India		Coprobacillus	mother	288	3.5	0.011	57	12.3	0.002	0.0118427	0.0212969	0.0261736	0.0385456	205	India		Paraprevotella	mother	83	8.4	0.004	57	19.3	0.335	0.0737978	0.106849	0.0164268	0.0282667	115	UK
Staphylococcus	mother	288	12.8	0.039	83	3.6	0.08	0.0152886	0.0257619	0.00686879	0.0105456	104	Malawi		unassigned_Clostridiales_vadinBB60_group	mother	288	51.4	0.039	57	33.3	0.054	0.0138055	0.0246198	0.347089	0.425836	166	UK		Ruminococcaceae_UCG-014	mother	83	86.7	1.138	57	70.2	4.107	0.0190562	0.0336194	0.241725	0.32726	79	UK
Holdemania	mother	288	25.3	0.004	83	14.5	0.002	0.0386195	0.0573928	0.00694889	0.0109907	177	India		Ruminococcaceae_UCG-011	mother	288	0.3	0	57	5.3	0.004	0.0152081	0.0266765	0.187518	0.232579	208	UK		Howardella	mother	83	33.7	0.005	57	15.8	0.007	0.0199602	0.0349304	0.63338	0.687544	153	UK
Anaerostipes	mother	288	86.1	0.232	83	83.1	0.158	0.484159	0.536839	0.00650748	0.011147	91	India		Granulicatella	mother	288	39.9	0.014	57	22.8	0.005	0.0161005	0.0280122	0.584152	0.656606	81	India		Ruminococcaceae_UCG-011	mother	83	0	0	57	5.3	0.004	0.0653738	0.0965042	0.0215338	0.0350586	213	UK
Parasutterella	mother	288	19.1	0.028	83	33.7	0.044	0.00689084	0.0123919	0.260525	0.306516	155	Malawi		Peptococcus	mother	288	15.3	0.077	57	3.5	0.002	0.0172206	0.0297194	0.430992	0.502987	169	India		Peptococcus	mother	83	15.7	0.003	57	3.5	0.002	0.025972	0.0447295	0.556841	0.616602	191	Malawi
Granulicatella	mother	288	39.9	0.014	83	26.5	0.003	0.0282686	0.0435215	0.00781944	0.0124828	117	India		unassigned_Mollicutes_RF39	mother	288	63.2	0.471	57	45.6	0.805	0.017368	0.0297339	0.458921	0.553129	131	UK		Tyzzerella	mother	83	0	0	57	7	0.042	0.0257678	0.0447295	0.0729317	0.0979249	209	UK
Ruminococcaceae_UCG-004	mother	288	15.3	0.063	83	4.8	0.001	0.00955775	0.0166289	0.00884219	0.0134182	175	India		Cronobacter	mother	288	8.3	0.009	57	0	0	0.0196626	0.0331323	0.520305	0.594693	158	India		Acinetobacter	mother	83	13.3	0.233	57	1.8	0.008	0.0275315	0.0470419	0.317107	0.376151	75	Malawi
Caproiciproducens	mother	288	30.6	0.011	83	47	0.063	0.0083399	0.0148728	0.0342771	0.049797	113	Malawi		Paraprevotella	mother	288	35.4	0.058	57	19.3	0.335	0.020107	0.0336165	0.376485	0.451998	113	UK		Comamonas	mother	83	12	0.079	57	1.8	0	0.0279026	0.0473036	0.453659	0.514247	201	Malawi
Lachnospiraceae_NK3A20_group	mother	288	12.8	0.033	83	25.3	0.121	0.00944256	0.0165632	0.575068	0.616621	174	Malawi		Campylobacter	mother	288	2.1	0.001	57	8.8	0	0.0216707	0.0359499	0.186668	0.230352	192	India		Succiniclasticum	mother	83	1.2	0.001	57	7	0.518	0.158304	0.20694	0.0321295	0.0485408	206	UK
Porphyromonas	mother	288	5.9	0.001	83	15.7	0.009	0.00989998	0.0170854	0.605844	0.649098	153	Malawi		Intestinimonas	mother	288	79.9	0.194	57	87.7	0.141	0.196714	0.259856	0.0253067	0.0439515	106	India		Lachnospiraceae_UCG-010	mother	83	89.2	0.11	57	82.5	0.195	0.317178	0.376107	0.026529	0.0492836	113	UK
Eubacterium	mother	288	6.9	0.003	83	0	0	0.0102883	0.0176136	0.0212096	0.0288842	210	India		DNF00809	mother	288	32.3	0.052	57	17.5	0.004	0.0268869	0.04426	0.200476	0.262328	162	India
Mogibacterium	mother	288	22.2	0.045	83	14.5	0.002	0.163979	0.20402	0.0119901	0.0179864	148	India
unassigned_Saccharimonadales	mother	288	13.2	0.149	83	7.2	0.001	0.177461	0.218257	0.0125668	0.0182799	120	India
Peptostreptococcus	mother	288	15.6	0.002	83	6	0.001	0.0274123	0.043134	0.0176607	0.0245215	187	India
Leuconostoc	mother	288	11.1	0.001	83	3.6	0	0.0525693	0.0749989	0.0209457	0.0279365	190	India
Selenomonas	mother	288	5.9	0.051	83	0	0	0.016823	0.028126	0.0247339	0.0338669	173	India
Flavonifractor	mother	288	48.6	0.032	83	63.9	0.015	0.0176081	0.0292103	0.395063	0.452144	110	India
Prevotellaceae_NK3B31_group	mother	288	20.5	0.018	83	33.7	0.12	0.0180237	0.0296698	0.233182	0.27804	127	Malawi
Chryseobacterium	mother	288	1.7	0.001	83	7.2	0.036	0.0186012	0.0303868	0.397227	0.44153	156	Malawi
Comamonas	mother	288	20.8	0.129	83	12	0.079	0.0804422	0.108923	0.0237757	0.0332647	158	India
Kocuria	mother	288	7.3	0.001	83	1.2	0	0.0360754	0.0543671	0.0253043	0.03553	183	India
Ruminococcaceae_UCG-013	mother	288	79.5	0.348	83	90.4	0.212	0.0234539	0.03771	0.786643	0.820319	98	India
Terrisporobacter	mother	288	62.2	0.148	83	75.9	0.048	0.0257485	0.0408162	0.185834	0.235366	109	India
Sellimonas	mother	288	5.2	0.003	83	0	0	0.02805	0.0434978	0.0471113	0.0593395	214	India
Bacteroides	mother	288	94.4	2.695	83	100	2.909	0.0279807	0.0434978	0.0772615	0.107912	66	Malawi
Oribacterium	mother	288	21.9	0.051	83	33.7	0.071	0.0304777	0.0465873	0.541044	0.586139	170	Malawi
CHKCI002	mother	288	5.9	0.011	83	1.2	0	0.0880469	0.115595	0.036684	0.0495676	191	India
Genera are included if they had an FDR-adjusted p value of <0.05 based on either Fisher’s exact test (differences in prevalence) or Aldex2 (differences in abundance). Genera were tested if they were present in at least 5% of samples in one of the cohorts being compared. FDR, false discovery rates.
